# Supplementary material for: Bacterial aetiology, antimicrobial susceptibility patterns, and factors associated with urinary tract infection among under-five children at primary health facility, North-Western Tanzania
Source: PLoS One. 2024 May 6;19(5):e0303369. doi: 10.1371/journal.pone.0303369 (PMC11073726; doi:10.1371/journal.pone.0303369)
Supplement: S1 File — (XLSX) [file pone.0303369.s001.xlsx]

## Sheet: Sheet1
Date of interview	Participant ID	Place of residence	agemonths	Sex	weight in kg	Body Temp	History of fever	Duration of fever in days	Difficult urination	History of vomiting	History of abdominal pain	History of recurrent UTI	History of urinary tract abnomality	History of having chronic disease	Specify chronic disease	Child nutrition status	Child circumsion statu(Male only	Use of nappy	UTI	Gram stain	Bacteria isolated	AST Nitrofurantoin	AST-Ciproflaxin	AST-Clindamycin	AST-Penicillin	Trimethprim sulfamethazole	cefoxitin	MRSA	AST-piperacillin tazobactam	AST-Ampicilin	AST-Gentamicin	AST-Meropenem	AST-Amox clavu	AST-ceftriaxone	AST-ceftazidime	AST-cefotaxime	cefepime	AST-Amikacin	ESBL bacteria isolated
2023-03-08	1	Urban	57	M	14	38	YES	3	NO	NO	YES	NO	NO	NO	NA	wellnourished	YES	NO	NO	NO	NO	NA	NA	NA	NA	NA	NA	NA	NA	NA	NA	NA	NA	NA	NA	NA	NA	NA	NA
2023-03-08	2	Urban	11	F	7	38.2	YES	3	NO	YES	YES	NO	NO	NO	NA	wellnourished	NA	YES	NO	NO	NO	NA	NA	NA	NA	NA	NA	NA	NA	NA	NA	NA	NA	NA	NA	NA	NA	NA	NA
2023-03-08	3	Urban	49	F	9	38.1	YES	4	YES	YES	NO	NO	NO	YES	sickle cell	malnourished	NA	NO	YES	gram negative rod	E.coli	resistant	sensitive	NA	NA	resistant	NA	NA	sensitive	resistant	sensitive	sensitive	intermediate	resistant	resistant	resistant	resistant	intermediate	YES
2023-03-08	4	rural	7	M	4	38	YES	3	NO	NO	YES	NO	NO	NO	NA	malnourished	NO	YES	YES	gram negative rod	Enterobacter cloacae	intermediate	sensitive	NA	NA	sensitive	NA	NA	intermediate	resistant	sensitive	sensitive	sensitive	sensitive	sensitive	sensitive	intermediate	sensitive	NO
2023-03-08	5	Urban	24	F	9	38.2	YES	2	NO	NO	YES	NO	NO	NO	NA	wellnourished	NA	NO	NO	NO	NO	NA	NA	NA	NA	NA	NA	NA	NA	NA	NA	NA	NA	NA	NA	NA	NA	NA	NA
2023-03-08	6	Urban	3	F	5.5	38.1	YES	4	YES	YES	NO	NO	NO	NO	NA	wellnourished	NA	YES	NO	NO	NO	NA	NA	NA	NA	NA	NA	NA	NA	NA	NA	NA	NA	NA	NA	NA	NA	NA	NA
2023-03-08	7	rural	48	M	17	38.8	YES	2	NO	NO	NO	NO	NO	NO	NA	wellnourished	NO	NO	NO	NO	NO	NA	NA	NA	NA	NA	NA	NA	NA	NA	NA	NA	NA	NA	NA	NA	NA	NA	NA
2023-03-08	8	rural	7	F	5	38	YES	1	NO	NO	YES	NO	NO	NO	NA	malnourished	NA	YES	YES	gram negative rod	E.coli	sensitive	sensitive	NA	NA	resistant	NA	NA	sensitive	resistant	sensitive	sensitive	sensitive	sensitive	resistant	sensitive	sensitive	sensitive	NO
2023-03-08	9	Urban	11	M	5	39	YES	1	YES	NO	NO	NO	NO	NO	NA	malnourished	NO	YES	NO	NO	NO	NA	NA	NA	NA	NA	NA	NA	NA	NA	NA	NA	NA	NA	NA	NA	NA	NA	NA
2023-03-08	10	rural	24	F	8	38.2	YES	3	YES	NO	YES	NO	NO	NO	NA	malnourished	NA	NO	YES	gram negative rod	E.coli	sensitive	sensitive	NA	NA	resistant	NA	NA	sensitive	intermediate	sensitive	sensitive	sensitive	sensitive	sensitive	sensitive	sensitive	intermediate	NO
2023-03-08	11	rural	37	F	10	38	YES	3	NO	NO	YES	NO	NO	NO	NA	wellnourished	NA	NO	NO	NO	NO	NA	NA	NA	NA	NA	NA	NA	NA	NA	NA	NA	NA	NA	NA	NA	NA	NA	NA
2023-03-08	12	rural	48	F	15	38.9	YES	2	NO	NO	NO	NO	NO	NO	NA	wellnourished	NA	NO	NO	NO	NO	NA	NA	NA	NA	NA	NA	NA	NA	NA	NA	NA	NA	NA	NA	NA	NA	NA	NA
2023-03-08	13	Urban	36	F	10	38.1	YES	4	NO	NO	NO	NO	NO	NO	NA	wellnourished	NA	NO	NO	NO	NO	NA	NA	NA	NA	NA	NA	NA	NA	NA	NA	NA	NA	NA	NA	NA	NA	NA	NA
2023-03-08	14	Urban	24	M	10	38.2	YES	3	YES	NO	YES	NO	NO	NO	NA	wellnourished	NO	NO	NO	NO	NO	NA	NA	NA	NA	NA	NA	NA	NA	NA	NA	NA	NA	NA	NA	NA	NA	NA	NA
2023-03-09	15	Urban	36	M	9	39	YES	4	YES	YES	YES	NO	NO	NO	NA	malnourished	NO	NO	NO	NO	NO	NA	NA	NA	NA	NA	NA	NA	NA	NA	NA	NA	NA	NA	NA	NA	NA	NA	NA
2023-03-09	16	rural	12	F	8	39.2	YES	7	YES	NO	YES	NO	NO	NO	NA	wellnourished	NA	YES	NO	NO	NO	NA	NA	NA	NA	NA	NA	NA	NA	NA	NA	NA	NA	NA	NA	NA	NA	NA	NA
2023-03-09	17	rural	8	M	7	38	YES	4	NO	NO	YES	NO	NO	NO	NA	wellnourished	NO	YES	YES	gram negative rod	proteus vulgaris	resistant	sensitive	NA	NA	resistant	NA	NA	sensitive	resistant	sensitive	resistant	resistant	sensitive	sensitive	resistant	sensitive	resistant	NO
2023-03-09	18	rural	24	M	13	39	YES	4	NO	YES	YES	NO	NO	NO	NA	wellnourished	NO	NO	YES	Gram positive cocci in cluster	S.Aureus	sensitive	sensitive	sensitive	resistant	resistant	sensitive	NO	NA	NA	resistant	NA	NA	NA	NA	NA	NA	NA	NA
2023-03-09	19	rural	24	F	10	38	YES	1	YES	YES	YES	NO	NO	NO	NA	wellnourished	NA	NO	NO	NO	NO	NA	NA	NA	NA	NA	NA	NA	NA	NA	NA	NA	NA	NA	NA	NA	NA	NA	NA
2023-03-09	20	Urban	36	M	15	38.2	YES	3	YES	YES	YES	NO	NO	NO	NA	wellnourished	NO	NO	YES	gram negative rod	E.coli	sensitive	sensitive	NA	NA	sensitive	NA	NA	intermediate	resistant	sensitive	sensitive	resistant	sensitive	resistant	sensitive	sensitive	intermediate	NO
2023-03-09	21	rural	48	M	10.8	38	YES	7	NO	YES	YES	NO	NO	NO	NA	malnourished	NO	NO	YES	Gram positive cocci in cluster	S.Aureus	resistant	sensitive	resistant	resistant	resistant	sensitive	NO	NA	NA	sensitive	NA	NA	NA	NA	NA	NA	NA	NA
2023-03-10	22	rural	6	F	4.5	39.2	YES	2	NO	NO	NO	NO	NO	NO	NA	malnourished	NA	YES	YES	Gram positive cocci in cluster	S.Aureus	sensitive	sensitive	sensitive	resistant	sensitive	sensitive	NO	NA	NA	sensitive	NA	NA	NA	NA	NA	NA	NA	NA
2023-03-10	23	rural	12	M	8.5	38.5	YES	3	YES	YES	YES	NO	NO	NO	NA	wellnourished	NO	YES	NO	NO	NO	NA	NA	NA	NA	NA	NA	NA	NA	NA	NA	NA	NA	NA	NA	NA	NA	NA	NA
2023-03-10	24	rural	48	M	20	38.2	YES	3	NO	NO	NO	NO	NO	NO	NA	wellnourished	NO	NO	NO	NO	NO	NA	NA	NA	NA	NA	NA	NA	NA	NA	NA	NA	NA	NA	NA	NA	NA	NA	NA
2023-03-10	25	rural	24	M	10	39.1	YES	7	YES	NO	YES	NO	NO	NO	NA	wellnourished	NO	NO	NO	NO	NO	NA	NA	NA	NA	NA	NA	NA	NA	NA	NA	NA	NA	NA	NA	NA	NA	NA	NA
2023-03-10	26	rural	36	M	13	38.2	YES	3	NO	NO	YES	NO	NO	NO	NA	wellnourished	NO	NO	YES	Gram positive cocci in cluster	S.Aureus	sensitive	resistant	sensitive	sensitive	sensitive	sensitive	NO	NA	NA	sensitive	NA	NA	NA	NA	NA	NA	NA	NA
2023-03-10	27	rural	6	M	9.5	38	YES	7	NO	NO	YES	NO	NO	NO	NA	wellnourished	NO	YES	NO	NO	NO	NA	NA	NA	NA	NA	NA	NA	NA	NA	NA	NA	NA	NA	NA	NA	NA	NA	NA
2023-03-10	28	rural	15	F	6.6	38.7	YES	7	YES	NO	YES	NO	NO	NO	NA	malnourished	NA	YES	NO	NO	NO	NA	NA	NA	NA	NA	NA	NA	NA	NA	NA	NA	NA	NA	NA	NA	NA	NA	NA
2023-03-10	29	rural	48	F	16	38.3	YES	2	NO	NO	YES	NO	NO	NO	NA	wellnourished	NA	NO	YES	Gram positive cocci in cluster	S.Aureus	sensitive	sensitive	sensitive	resistant	resistant	sensitive	NO	NA	NA	sensitive	NA	NA	NA	NA	NA	NA	NA	NA
2023-03-10	30	rural	12	F	9	38.8	YES	3	YES	YES	NO	NO	NO	NO	NA	wellnourished	NA	YES	NO	NO	NO	NA	NA	NA	NA	NA	NA	NA	NA	NA	NA	NA	NA	NA	NA	NA	NA	NA	NA
2023-03-10	31	rural	24	F	9	38.2	YES	3	NO	YES	YES	NO	NO	NO	NA	wellnourished	NA	YES	NO	NO	NO	NA	NA	NA	NA	NA	NA	NA	NA	NA	NA	NA	NA	NA	NA	NA	NA	NA	NA
2023-03-10	32	rural	36	F	15	38.1	YES	4	NO	NO	NO	NO	NO	NO	NA	wellnourished	NA	NO	NO	NO	NO	NA	NA	NA	NA	NA	NA	NA	NA	NA	NA	NA	NA	NA	NA	NA	NA	NA	NA
2023-03-10	33	rural	24	M	14	38	YES	3	NO	NO	YES	NO	NO	NO	NA	wellnourished	NO	NO	NO	NO	NO	NA	NA	NA	NA	NA	NA	NA	NA	NA	NA	NA	NA	NA	NA	NA	NA	NA	NA
2023-03-10	34	rural	11	M	8	38.1	YES	4	YES	YES	YES	NO	NO	NO	NA	wellnourished	NO	YES	YES	gram negative rod	Enterobacter cloacae	sensitive	sensitive	NA	NA	sensitive	NA	NA	sensitive	resistant	sensitive	sensitive	sensitive	sensitive	sensitive	sensitive	sensitive	sensitive	NO
2023-03-10	35	rural	24	M	12.2	38	YES	2	YES	YES	YES	NO	NO	NO	NA	wellnourished	NO	YES	NO	NO	NO	NA	NA	NA	NA	NA	NA	NA	NA	NA	NA	NA	NA	NA	NA	NA	NA	NA	NA
2023-03-10	36	rural	30	M	12	38.2	YES	3	NO	NO	YES	NO	NO	NO	NA	wellnourished	NO	NO	NO	NO	NO	NA	NA	NA	NA	NA	NA	NA	NA	NA	NA	NA	NA	NA	NA	NA	NA	NA	NA
2023-03-12	37	Urban	20	M	9	39.1	YES	2	NO	NO	YES	NO	NO	NO	NA	wellnourished	NO	YES	YES	Gram positive cocci in cluster	S.Aureus	sensitive	sensitive	sensitive	resistant	sensitive	sensitive	NO	NA	NA	sensitive	NA	NA	NA	NA	NA	NA	NA	NA
2023-03-12	38	Urban	18	F	10	38.1	YES	6	NO	YES	NO	NO	NO	NO	NA	wellnourished	NA	YES	NO	NO	NO	NA	NA	NA	NA	NA	NA	NA	NA	NA	NA	NA	NA	NA	NA	NA	NA	NA	NA
2023-03-12	39	rural	36	M	9	38	YES	5	NO	NO	NO	NO	NO	NO	NA	malnourished	NO	NO	NO	NO	NO	NA	NA	NA	NA	NA	NA	NA	NA	NA	NA	NA	NA	NA	NA	NA	NA	NA	NA
2023-03-13	41	Urban	24	M	11	38.4	YES	3	NO	NO	NO	NO	NO	NO	NA	wellnourished	YES	YES	NO	NO	NO	NA	NA	NA	NA	NA	NA	NA	NA	NA	NA	NA	NA	NA	NA	NA	NA	NA	NA
2023-03-13	40	rural	8	M	9	39.2	YES	3	NO	NO	NO	NO	NO	NO	NA	wellnourished	NO	YES	YES	gram negative rod	E.coli	sensitive	sensitive	NA	NA	resistant	NA	NA	resistant	resistant	resistant	resistant	resistant	sensitive	resistant	resistant	intermediate	resistant	YES
2023-03-13	42	rural	31	M	13.8	38	YES	3	YES	YES	YES	NO	NO	NO	NA	wellnourished	NO	NO	YES	gram negative rod	E.coli	resistant	sensitive	NA	NA	intermediate	NA	NA	sensitive	resistant	resistant	sensitive	intermediate	sensitive	sensitive	sensitive	sensitive	sensitive	NO
2023-03-13	43	rural	11	F	8	38.3	YES	14	NO	NO	YES	NO	NO	NO	NA	wellnourished	NA	YES	NO	NO	NO	NA	NA	NA	NA	NA	NA	NA	NA	NA	NA	NA	NA	NA	NA	NA	NA	NA	NA
2023-03-13	44	Urban	48	F	15	38.3	YES	5	NO	NO	NO	NO	NO	NO	NA	wellnourished	NA	NO	NO	NO	NO	NA	NA	NA	NA	NA	NA	NA	NA	NA	NA	NA	NA	NA	NA	NA	NA	NA	NA
2023-03-13	45	rural	51	M	18	38.2	YES	2	NO	YES	YES	NO	NO	NO	NA	wellnourished	YES	NO	NO	NO	NO	NA	NA	NA	NA	NA	NA	NA	NA	NA	NA	NA	NA	NA	NA	NA	NA	NA	NA
2023-03-13	46	rural	24	F	12.5	39.2	YES	3	NO	YES	NO	NO	NO	NO	NA	wellnourished	NA	NO	NO	NO	NO	NA	NA	NA	NA	NA	NA	NA	NA	NA	NA	NA	NA	NA	NA	NA	NA	NA	NA
2023-03-13	47	Urban	36	M	15	38.2	YES	3	NO	NO	YES	NO	NO	NO	NA	wellnourished	YES	NO	NO	NO	NO	NA	NA	NA	NA	NA	NA	NA	NA	NA	NA	NA	NA	NA	NA	NA	NA	NA	NA
2023-03-13	48	rural	30	M	11	38.1	YES	4	NO	YES	YES	NO	NO	NO	NA	wellnourished	NO	NO	NO	NO	NO	NA	NA	NA	NA	NA	NA	NA	NA	NA	NA	NA	NA	NA	NA	NA	NA	NA	NA
2023-03-13	49	rural	8	M	5	38.2	YES	3	NO	NO	NO	NO	NO	NO	NA	malnourished	NO	YES	NO	NO	NO	NA	NA	NA	NA	NA	NA	NA	NA	NA	NA	NA	NA	NA	NA	NA	NA	NA	NA
2023-03-13	50	rural	36	F	11	39	YES	7	NO	NO	NO	NO	NO	NO	NA	wellnourished	NA	NO	YES	gram negative rod	Morganella Morganii	resistant	sensitive	NA	NA	resistant	NA	NA	sensitive	resistant	resistant	resistant	resistant	resistant	resistant	resistant	sensitive	sensitive	YES
2023-03-13	51	Urban	18	F	7	38.5	YES	3	NO	YES	NO	NO	NO	NO	NA	malnourished	NA	YES	NO	NO	NO	NA	NA	NA	NA	NA	NA	NA	NA	NA	NA	NA	NA	NA	NA	NA	NA	NA	NA
2023-03-13	52	rural	48	M	20	39	YES	12	NO	YES	YES	NO	NO	NO	NA	wellnourished	YES	NO	NO	NO	NO	NA	NA	NA	NA	NA	NA	NA	NA	NA	NA	NA	NA	NA	NA	NA	NA	NA	NA
2023-03-14	53	rural	11	M	9.3	38.7	YES	2	YES	NO	NO	NO	NO	NO	NA	wellnourished	NO	YES	YES	gram negative rod	Morganella Morganii	intermediate	sensitive	NA	NA	sensitive	NA	NA	sensitive	resistant	resistant	intermediate	sensitive	resistant	sensitive	sensitive	sensitive	sensitive	NO
2023-03-14	54	rural	32	M	9	38.9	YES	2	YES	NO	YES	NO	NO	NO	NA	malnourished	NO	NO	NO	NO	NO	NA	NA	NA	NA	NA	NA	NA	NA	NA	NA	NA	NA	NA	NA	NA	NA	NA	NA
2023-03-14	55	rural	48	M	18	39.2	YES	4	NO	NO	YES	NO	NO	NO	NA	wellnourished	NO	NO	YES	Gram positive cocci in cluster	S.Aureus	sensitive	sensitive	sensitive	resistant	sensitive	sensitive	NO	NA	NA	sensitive	NA	NA	NA	NA	NA	NA	NA	NA
2023-03-14	56	Urban	36	F	15	38.4	YES	6	YES	YES	YES	NO	NO	NO	NA	wellnourished	NA	NO	YES	Gram positive cocci in cluster	S.Aureus	sensitive	sensitive	sensitive	resistant	resistant	resistant	YES	NA	NA	sensitive	NA	NA	NA	NA	NA	NA	NA	NA
2023-03-14	57	rural	24	F	12.9	39.7	YES	7	NO	NO	YES	NO	NO	NO	NA	wellnourished	NA	NO	YES	Gram positive cocci in cluster	S.Aureus	sensitive	sensitive	sensitive	resistant	sensitive	sensitive	NO	NA	NA	sensitive	NA	NA	NA	NA	NA	NA	NA	NA
2023-03-14	58	rural	13	M	13	38.2	YES	4	NO	YES	YES	NO	NO	NO	NA	wellnourished	NO	YES	NO	NO	NO	NA	NA	NA	NA	NA	NA	NA	NA	NA	NA	NA	NA	NA	NA	NA	NA	NA	NA
2023-03-14	59	rural	48	M	18	39.2	YES	7	YES	NO	NO	NO	NO	NO	NA	wellnourished	NO	NO	YES	gram negative rod	E.coli	resistant	sensitive	NA	NA	intermediate	NA	NA	sensitive	resistant	resistant	sensitive	sensitive	sensitive	sensitive	sensitive	sensitive	sensitive	NO
2023-03-14	60	rural	36	F	15	38.2	YES	3	NO	NO	YES	NO	NO	NO	NA	wellnourished	NA	NO	NO	NO	NO	NA	NA	NA	NA	NA	NA	NA	NA	NA	NA	NA	NA	NA	NA	NA	NA	NA	NA
2023-03-14	61	Urban	24	F	10	38	YES	2	YES	YES	YES	NO	NO	NO	NA	wellnourished	NA	YES	YES	gram negative rod	E.coli	sensitive	sensitive	NA	NA	intermediate	NA	NA	sensitive	resistant	sensitive	sensitive	sensitive	sensitive	intermediate	sensitive	sensitive	sensitive	NO
2023-03-14	62	rural	42	F	10	38.6	YES	8	NO	YES	NO	NO	NO	NO	NA	malnourished	NA	NO	NO	NO	NO	NA	NA	NA	NA	NA	NA	NA	NA	NA	NA	NA	NA	NA	NA	NA	NA	NA	NA
2023-03-14	63	rural	12	M	7	38	YES	3	NO	NO	NO	NO	NO	NO	NA	wellnourished	NO	YES	NO	NO	NO	NA	NA	NA	NA	NA	NA	NA	NA	NA	NA	NA	NA	NA	NA	NA	NA	NA	NA
2023-03-14	64	Urban	36	F	18	38.9	YES	2	NO	NO	NO	NO	NO	NO	NA	wellnourished	NA	NO	NO	NO	NO	NA	NA	NA	NA	NA	NA	NA	NA	NA	NA	NA	NA	NA	NA	NA	NA	NA	NA
2023-03-15	65	rural	48	M	10	38.4	YES	3	NO	NO	NO	NO	NO	NO	NA	malnourished	NO	NO	NO	NO	NO	NA	NA	NA	NA	NA	NA	NA	NA	NA	NA	NA	NA	NA	NA	NA	NA	NA	NA
2023-03-15	66	Urban	9	M	9	39.1	YES	3	NO	NO	NO	NO	NO	NO	NA	wellnourished	NO	YES	NO	NO	NO	NA	NA	NA	NA	NA	NA	NA	NA	NA	NA	NA	NA	NA	NA	NA	NA	NA	NA
2023-03-15	67	rural	31	F	15	39.6	YES	2	NO	NO	NO	NO	NO	NO	NA	wellnourished	NA	NO	NO	NO	NO	NA	NA	NA	NA	NA	NA	NA	NA	NA	NA	NA	NA	NA	NA	NA	NA	NA	NA
2023-03-15	68	rural	3	F	9.3	38.1	YES	3	NO	NO	NO	NO	NO	NO	NA	wellnourished	NA	YES	NO	NO	NO	NA	NA	NA	NA	NA	NA	NA	NA	NA	NA	NA	NA	NA	NA	NA	NA	NA	NA
2023-03-15	69	rural	7	M	10	38.2	YES	1	NO	NO	NO	NO	NO	NO	NA	wellnourished	NO	YES	NO	NO	NO	NA	NA	NA	NA	NA	NA	NA	NA	NA	NA	NA	NA	NA	NA	NA	NA	NA	NA
2023-03-15	70	rural	4	M	6.5	38.9	YES	5	NO	NO	NO	NO	NO	NO	NA	wellnourished	NO	YES	NO	NO	NO	NA	NA	NA	NA	NA	NA	NA	NA	NA	NA	NA	NA	NA	NA	NA	NA	NA	NA
2023-03-16	71	Urban	36	M	15	38	YES	2	NO	NO	NO	NO	NO	NO	NA	wellnourished	NO	NO	NO	NO	NO	NA	NA	NA	NA	NA	NA	NA	NA	NA	NA	NA	NA	NA	NA	NA	NA	NA	NA
2023-03-16	72	rural	24	M	11	39	YES	2	NO	NO	NO	NO	NO	NO	NA	wellnourished	NO	NO	NO	NO	NO	NA	NA	NA	NA	NA	NA	NA	NA	NA	NA	NA	NA	NA	NA	NA	NA	NA	NA
2023-03-16	73	rural	24	F	10	38.6	YES	7	NO	YES	NO	NO	NO	NO	NA	wellnourished	NA	NO	NO	NO	NO	NA	NA	NA	NA	NA	NA	NA	NA	NA	NA	NA	NA	NA	NA	NA	NA	NA	NA
2023-03-16	74	rural	15	F	8	38.3	YES	2	NO	NO	YES	NO	NO	NO	NA	wellnourished	NA	YES	NO	NO	NO	NA	NA	NA	NA	NA	NA	NA	NA	NA	NA	NA	NA	NA	NA	NA	NA	NA	NA
2023-03-16	75	Urban	36	M	13	38	YES	3	NO	YES	YES	YES	NO	NO	NA	wellnourished	NO	NO	YES	gram negative rod	E.coli	sensitive	sensitive	NA	NA	resistant	NA	NA	sensitive	resistant	sensitive	sensitive	sensitive	sensitive	sensitive	sensitive	sensitive	sensitive	NO
2023-03-16	76	rural	24	M	12	38	YES	5	YES	NO	NO	NO	NO	NO	NA	wellnourished	NO	NO	NO	NO	NO	NA	NA	NA	NA	NA	NA	NA	NA	NA	NA	NA	NA	NA	NA	NA	NA	NA	NA
2023-03-16	77	rural	24	M	10	38	YES	2	YES	YES	YES	NO	NO	NO	NA	wellnourished	NO	YES	YES	gram negative rod	E.coli	intermediate	sensitive	NA	NA	resistant	NA	NA	sensitive	resistant	intermediate	sensitive	sensitive	sensitive	sensitive	sensitive	sensitive	sensitive	NO
2023-03-16	78	rural	38	M	17	38	YES	2	NO	NO	NO	NO	NO	NO	NA	wellnourished	YES	NO	NO	NO	NO	NA	NA	NA	NA	NA	NA	NA	NA	NA	NA	NA	NA	NA	NA	NA	NA	NA	NA
2023-03-16	79	Urban	42	M	15	38	YES	3	NO	NO	NO	NO	NO	NO	NA	wellnourished	NO	NO	NO	NO	NO	NA	NA	NA	NA	NA	NA	NA	NA	NA	NA	NA	NA	NA	NA	NA	NA	NA	NA
2023-03-16	80	rural	12	F	7	38.2	YES	2	NO	NO	NO	NO	NO	NO	NA	wellnourished	NA	YES	NO	NO	NO	NA	NA	NA	NA	NA	NA	NA	NA	NA	NA	NA	NA	NA	NA	NA	NA	NA	NA
2023-03-16	81	rural	48	M	20	38	YES	2	NO	NO	NO	NO	NO	NO	NA	wellnourished	NO	NO	NO	NO	NO	NA	NA	NA	NA	NA	NA	NA	NA	NA	NA	NA	NA	NA	NA	NA	NA	NA	NA
2023-03-16	82	rural	12	F	7	39	YES	3	NO	YES	YES	NO	NO	NO	NA	wellnourished	NA	YES	NO	NO	NO	NA	NA	NA	NA	NA	NA	NA	NA	NA	NA	NA	NA	NA	NA	NA	NA	NA	NA
2023-03-16	83	Urban	24	M	13	38	YES	2	NO	NO	NO	NO	NO	NO	NA	wellnourished	NO	YES	NO	NO	NO	NA	NA	NA	NA	NA	NA	NA	NA	NA	NA	NA	NA	NA	NA	NA	NA	NA	NA
2023-03-16	84	rural	45	F	10.1	38	YES	3	YES	NO	YES	NO	NO	YES	sickle cell	malnourished	NA	NO	NO	NO	NO	NA	NA	NA	NA	NA	NA	NA	NA	NA	NA	NA	NA	NA	NA	NA	NA	NA	NA
2023-03-16	85	rural	48	M	18	39	YES	2	NO	YES	YES	NO	NO	NO	NA	wellnourished	YES	NO	NO	NO	NO	NA	NA	NA	NA	NA	NA	NA	NA	NA	NA	NA	NA	NA	NA	NA	NA	NA	NA
2023-03-17	86	rural	14	F	8	38	YES	7	NO	NO	NO	NO	NO	NO	NA	wellnourished	NA	YES	NO	NO	NO	NA	NA	NA	NA	NA	NA	NA	NA	NA	NA	NA	NA	NA	NA	NA	NA	NA	NA
2023-03-17	87	Urban	16	M	10	38	YES	2	NO	NO	YES	NO	NO	NO	NA	wellnourished	NO	YES	NO	NO	NO	NA	NA	NA	NA	NA	NA	NA	NA	NA	NA	NA	NA	NA	NA	NA	NA	NA	NA
2023-03-18	88	Urban	36	M	15	38	YES	2	NO	NO	NO	NO	NO	NO	NA	wellnourished	NO	NO	NO	NO	NO	NA	NA	NA	NA	NA	NA	NA	NA	NA	NA	NA	NA	NA	NA	NA	NA	NA	NA
2023-03-18	89	rural	48	F	15	39.2	YES	4	YES	NO	YES	YES	NO	NO	NA	wellnourished	NA	NO	NO	NO	NO	NA	NA	NA	NA	NA	NA	NA	NA	NA	NA	NA	NA	NA	NA	NA	NA	NA	NA
2023-03-18	90	Urban	36	M	15	39	YES	2	YES	YES	YES	NO	NO	NO	NA	wellnourished	NO	NO	YES	gram negative rod	E.coli	sensitive	sensitive	NA	NA	sensitive	NA	NA	sensitive	resistant	sensitive	sensitive	resistant	sensitive	sensitive	sensitive	sensitive	sensitive	NO
2023-03-18	91	Urban	18	F	9	39	YES	2	YES	NO	YES	NO	NO	NO	NA	wellnourished	NA	YES	NO	NO	NO	NA	NA	NA	NA	NA	NA	NA	NA	NA	NA	NA	NA	NA	NA	NA	NA	NA	NA
2023-03-18	92	rural	36	M	11	38	YES	4	NO	NO	NO	NO	NO	NO	NA	wellnourished	NO	NO	NO	NO	NO	NA	NA	NA	NA	NA	NA	NA	NA	NA	NA	NA	NA	NA	NA	NA	NA	NA	NA
2023-03-18	93	rural	24	M	12	38	YES	10	NO	NO	YES	NO	NO	NO	NA	wellnourished	NO	NO	YES	Gram positive cocci in cluster	S.Aureus	sensitive	sensitive	sensitive	resistant	sensitive	sensitive	NO	NA	NA	sensitive	NA	NA	NA	NA	NA	NA	NA	NA
2023-03-18	94	rural	12	F	8	38	YES	4	NO	YES	NO	NO	NO	NO	NA	wellnourished	NA	YES	NO	NO	NO	NA	NA	NA	NA	NA	NA	NA	NA	NA	NA	NA	NA	NA	NA	NA	NA	NA	NA
2023-03-18	95	rural	36	M	15	38	YES	7	NO	NO	NO	NO	NO	NO	NA	wellnourished	NO	NO	NO	NO	NO	NA	NA	NA	NA	NA	NA	NA	NA	NA	NA	NA	NA	NA	NA	NA	NA	NA	NA
2023-03-18	96	rural	32	M	11	39	YES	2	NO	NO	NO	NO	NO	NO	NA	wellnourished	NO	NO	NO	NO	NO	NA	NA	NA	NA	NA	NA	NA	NA	NA	NA	NA	NA	NA	NA	NA	NA	NA	NA
2023-03-18	97	rural	48	F	20	38	YES	3	NO	NO	NO	NO	NO	NO	NA	wellnourished	NA	NO	NO	NO	NO	NA	NA	NA	NA	NA	NA	NA	NA	NA	NA	NA	NA	NA	NA	NA	NA	NA	NA
2023-03-18	98	rural	43	F	19	38	YES	4	NO	NO	YES	YES	NO	NO	NA	wellnourished	NA	NO	NO	NO	NO	NA	NA	NA	NA	NA	NA	NA	NA	NA	NA	NA	NA	NA	NA	NA	NA	NA	NA
2023-03-18	99	rural	48	F	19	38.2	YES	5	NO	NO	NO	NO	NO	NO	NA	wellnourished	NA	NO	NO	NO	NO	NA	NA	NA	NA	NA	NA	NA	NA	NA	NA	NA	NA	NA	NA	NA	NA	NA	NA
2023-03-20	100	rural	48	F	15	38	YES	4	NO	YES	YES	YES	NO	NO	NA	wellnourished	NA	NO	NO	NO	NO	NA	NA	NA	NA	NA	NA	NA	NA	NA	NA	NA	NA	NA	NA	NA	NA	NA	NA
2023-03-20	101	Urban	28	F	8.3	38.3	YES	3	NO	NO	YES	NO	NO	YES	sickle cell	malnourished	NA	NO	NO	NO	NO	NA	NA	NA	NA	NA	NA	NA	NA	NA	NA	NA	NA	NA	NA	NA	NA	NA	NA
2023-03-20	102	rural	9	F	8	39	YES	3	NO	NO	YES	NO	NO	NO	NA	wellnourished	NA	YES	YES	Gram positive cocci in cluster	S.Aureus	sensitive	sensitive	sensitive	resistant	sensitive	sensitive	NO	NA	NA	sensitive	NA	NA	NA	NA	NA	NA	NA	NA
2023-03-20	103	rural	16	F	8	39	YES	2	NO	NO	YES	NO	NO	NO	NA	wellnourished	NA	YES	YES	gram negative rod	Morganella Morganii	sensitive	sensitive	NA	NA	sensitive	NA	NA	sensitive	resistant	sensitive	sensitive	intermediate	sensitive	sensitive	sensitive	sensitive	sensitive	NO
2023-03-20	104	rural	4	M	5.5	39.8	YES	6	NO	NO	YES	NO	NO	NO	NA	wellnourished	NO	YES	YES	gram negative rod	klebsiella oxytoca	sensitive	sensitive	NA	NA	sensitive	NA	NA	sensitive	resistant	sensitive	sensitive	sensitive	sensitive	sensitive	sensitive	sensitive	sensitive	NO
2023-03-20	105	rural	11	M	10	39.8	YES	2	NO	NO	YES	NO	NO	NO	NA	wellnourished	NO	YES	NO	NO	NO	NA	NA	NA	NA	NA	NA	NA	NA	NA	NA	NA	NA	NA	NA	NA	NA	NA	NA
2023-03-20	106	rural	23	M	10	39	YES	4	NO	NO	YES	NO	NO	NO	NA	wellnourished	NO	YES	NO	NO	NO	NA	NA	NA	NA	NA	NA	NA	NA	NA	NA	NA	NA	NA	NA	NA	NA	NA	NA
2023-03-20	107	rural	5	F	8	39.9	YES	3	YES	YES	YES	NO	NO	NO	NA	wellnourished	NA	YES	YES	gram negative rod	E.coli	sensitive	sensitive	NA	NA	intermediate	NA	NA	sensitive	resistant	sensitive	sensitive	intermediate	sensitive	sensitive	sensitive	sensitive	sensitive	NO
2023-03-20	108	Urban	37	M	15	38.8	YES	2	NO	NO	YES	NO	NO	NO	NA	wellnourished	NO	NO	YES	gram negative rod	Enterobacter aerogenes	sensitive	sensitive	NA	NA	resistant	NA	NA	sensitive	resistant	sensitive	sensitive	sensitive	sensitive	sensitive	sensitive	sensitive	sensitive	NO
2023-03-20	109	rural	36	F	9.2	39	YES	3	NO	YES	YES	NO	NO	NO	NA	malnourished	NA	NO	YES	gram negative rod	E.coli	sensitive	sensitive	NA	NA	sensitive	NA	NA	sensitive	resistant	sensitive	sensitive	sensitive	sensitive	sensitive	sensitive	sensitive	sensitive	NO
2023-03-20	110	rural	36	F	14	38.9	YES	3	YES	YES	NO	NO	NO	NO	NA	wellnourished	NA	NO	NO	NO	NO	NA	NA	NA	NA	NA	NA	NA	NA	NA	NA	NA	NA	NA	NA	NA	NA	NA	NA
2023-03-20	111	rural	36	M	17	39	YES	3	NO	NO	YES	NO	NO	NO	NA	wellnourished	NO	NO	YES	gram negative rod	Enterobacter cloacae	resistant	sensitive	NA	NA	resistant	NA	NA	sensitive	resistant	resistant	sensitive	sensitive	sensitive	sensitive	sensitive	sensitive	sensitive	NO
2023-03-21	112	rural	5	M	8.7	38.2	YES	1	NO	NO	NO	NO	NO	NO	NA	wellnourished	NO	YES	NO	NO	NO	NA	NA	NA	NA	NA	NA	NA	NA	NA	NA	NA	NA	NA	NA	NA	NA	NA	NA
2023-03-21	113	rural	44	F	11	38	YES	3	NO	NO	NO	NO	NO	NO	NA	wellnourished	NA	NO	NO	NO	NO	NA	NA	NA	NA	NA	NA	NA	NA	NA	NA	NA	NA	NA	NA	NA	NA	NA	NA
2023-03-21	114	rural	7	F	7	39.2	YES	2	NO	NO	NO	NO	NO	NO	NA	wellnourished	NA	YES	NO	NO	NO	NA	NA	NA	NA	NA	NA	NA	NA	NA	NA	NA	NA	NA	NA	NA	NA	NA	NA
2023-03-21	115	rural	27	M	9	38	YES	3	NO	NO	NO	NO	NO	NO	NA	wellnourished	NO	NO	NO	NO	NO	NA	NA	NA	NA	NA	NA	NA	NA	NA	NA	NA	NA	NA	NA	NA	NA	NA	NA
2023-03-21	116	rural	49	F	15	39	YES	5	NO	NO	NO	NO	NO	NO	NA	wellnourished	NA	NO	NO	NO	NO	NA	NA	NA	NA	NA	NA	NA	NA	NA	NA	NA	NA	NA	NA	NA	NA	NA	NA
2023-03-21	117	rural	38	M	9.1	39	YES	3	NO	NO	YES	NO	NO	YES	sickle cell	malnourished	NO	NO	NO	NO	NO	NA	NA	NA	NA	NA	NA	NA	NA	NA	NA	NA	NA	NA	NA	NA	NA	NA	NA
2023-03-21	118	Urban	48	M	21	38.2	YES	5	NO	NO	YES	NO	NO	NO	NA	wellnourished	NO	NO	NO	NO	NO	NA	NA	NA	NA	NA	NA	NA	NA	NA	NA	NA	NA	NA	NA	NA	NA	NA	NA
2023-03-22	119	rural	7	M	9	39	YES	3	NO	YES	YES	NO	NO	NO	NA	wellnourished	NO	YES	NO	NO	NO	NA	NA	NA	NA	NA	NA	NA	NA	NA	NA	NA	NA	NA	NA	NA	NA	NA	NA
2023-03-22	120	rural	30	F	13	38	YES	2	NO	NO	NO	NO	NO	NO	NA	wellnourished	NA	NO	NO	NO	NO	NA	NA	NA	NA	NA	NA	NA	NA	NA	NA	NA	NA	NA	NA	NA	NA	NA	NA
2023-03-22	121	Urban	36	M	21	38	YES	2	NO	NO	NO	NO	NO	NO	NA	wellnourished	NO	NO	NO	NO	NO	NA	NA	NA	NA	NA	NA	NA	NA	NA	NA	NA	NA	NA	NA	NA	NA	NA	NA
2023-03-22	122	rural	24	M	15	38	YES	3	NO	YES	YES	NO	NO	NO	NA	wellnourished	NO	NO	NO	NO	NO	NA	NA	NA	NA	NA	NA	NA	NA	NA	NA	NA	NA	NA	NA	NA	NA	NA	NA
2023-03-22	123	Urban	48	F	21	39	YES	3	YES	NO	YES	NO	NO	NO	NA	wellnourished	NA	NO	YES	gram negative rod	klebsiella oxytoca	sensitive	sensitive	NA	NA	resistant	NA	NA	sensitive	resistant	resistant	sensitive	sensitive	intermediate	resistant	intermediate	sensitive	resistant	YES
2023-03-22	124	rural	18	F	7	38	YES	1	NO	NO	NO	NO	NO	NO	NA	malnourished	NA	YES	NO	NO	NO	NA	NA	NA	NA	NA	NA	NA	NA	NA	NA	NA	NA	NA	NA	NA	NA	NA	NA
2023-03-22	125	Urban	27	M	8.2	38	YES	3	NO	NO	NO	NO	NO	NO	NA	malnourished	NO	NO	NO	NO	NO	NA	NA	NA	NA	NA	NA	NA	NA	NA	NA	NA	NA	NA	NA	NA	NA	NA	NA
2023-03-22	126	Urban	24	F	12	38	YES	2	NO	NO	NO	NO	NO	NO	NA	wellnourished	NA	NO	NO	NO	NO	NA	NA	NA	NA	NA	NA	NA	NA	NA	NA	NA	NA	NA	NA	NA	NA	NA	NA
2023-03-22	127	rural	36	F	17	38	YES	3	NO	NO	NO	NO	NO	NO	NA	wellnourished	NA	NO	NO	NO	NO	NA	NA	NA	NA	NA	NA	NA	NA	NA	NA	NA	NA	NA	NA	NA	NA	NA	NA
2023-03-23	128	rural	28	M	16	38	YES	2	YES	YES	NO	NO	NO	NO	NA	wellnourished	NO	NO	NO	NO	NO	NA	NA	NA	NA	NA	NA	NA	NA	NA	NA	NA	NA	NA	NA	NA	NA	NA	NA
2023-03-23	129	rural	5	M	6	38.2	YES	3	YES	NO	YES	NO	NO	NO	NA	wellnourished	NO	YES	YES	gram negative rod	E.coli	sensitive	sensitive	NA	NA	sensitive	NA	NA	sensitive	resistant	resistant	sensitive	sensitive	sensitive	sensitive	sensitive	sensitive	sensitive	NO
2023-03-23	130	rural	20	M	12	38	YES	3	NO	YES	YES	NO	NO	NO	NA	wellnourished	NO	YES	YES	gram negative rod	E.coli	sensitive	sensitive	NA	NA	intermediate	NA	NA	sensitive	intermediate	resistant	sensitive	resistant	sensitive	sensitive	sensitive	sensitive	sensitive	NO
2023-03-23	131	Urban	12	F	8.2	38.6	YES	4	NO	NO	NO	NO	NO	NO	NA	wellnourished	NA	YES	YES	Gram positive cocci in cluster	S.Aureus	sensitive	sensitive	sensitive	resistant	resistant	sensitive	NO	NA	NA	sensitive	NA	NA	NA	NA	NA	NA	NA	NA
2023-03-23	132	rural	27	F	13.7	39.9	YES	3	YES	NO	YES	NO	NO	NO	NA	wellnourished	NA	NO	YES	gram negative rod	E.coli	sensitive	sensitive	NA	NA	resistant	NA	NA	sensitive	resistant	resistant	sensitive	sensitive	sensitive	sensitive	intermediate	sensitive	sensitive	NO
2023-03-23	133	rural	9	F	10.8	38	YES	1	NO	NO	NO	NO	NO	NO	NA	wellnourished	NA	YES	NO	NO	NO	NA	NA	NA	NA	NA	NA	NA	NA	NA	NA	NA	NA	NA	NA	NA	NA	NA	NA
2023-03-23	134	rural	11	M	10	38	YES	2	NO	YES	YES	NO	NO	NO	NA	wellnourished	NO	YES	YES	Gram positive cocci in cluster	S.Aureus	sensitive	sensitive	resistant	resistant	resistant	sensitive	NO	NA	NA	resistant	NA	NA	NA	NA	NA	NA	NA	NA
2023-03-23	135	rural	12	M	7	39	YES	3	YES	YES	YES	NO	NO	NO	NA	wellnourished	NO	YES	YES	Gram positive cocci in cluster	S.Aureus	sensitive	sensitive	sensitive	resistant	resistant	sensitive	NO	NA	NA	sensitive	NA	NA	NA	NA	NA	NA	NA	NA
2023-03-23	136	rural	48	M	15	38	YES	3	YES	NO	YES	NO	NO	NO	NA	wellnourished	NO	NO	NO	NO	NO	NA	NA	NA	NA	NA	NA	NA	NA	NA	NA	NA	NA	NA	NA	NA	NA	NA	NA
2023-03-23	137	rural	5	F	8.4	39	YES	2	NO	NO	NO	NO	NO	NO	NA	wellnourished	NA	YES	YES	Gram positive cocci in cluster	S.Aureus	sensitive	resistant	resistant	resistant	resistant	resistant	YES	NA	NA	resistant	NA	NA	NA	NA	NA	NA	NA	NO
2023-03-23	138	rural	42	F	19	38	YES	2	NO	YES	YES	NO	NO	NO	NA	wellnourished	NA	NO	NO	NO	NO	NA	NA	NA	NA	NA	NA	NA	NA	NA	NA	NA	NA	NA	NA	NA	NA	NA	NA
2023-03-23	139	rural	36	M	9.2	38	YES	3	NO	YES	NO	NO	NO	NO	NA	malnourished	NO	NO	NO	NO	NO	NA	NA	NA	NA	NA	NA	NA	NA	NA	NA	NA	NA	NA	NA	NA	NA	NA	NA
2023-03-23	140	rural	11	M	9	39	YES	2	NO	NO	NO	NO	NO	NO	NA	wellnourished	NO	YES	NO	NO	NO	NA	NA	NA	NA	NA	NA	NA	NA	NA	NA	NA	NA	NA	NA	NA	NA	NA	NA
2023-03-23	141	rural	3	F	5.8	38	YES	3	NO	NO	NO	NO	NO	NO	NA	wellnourished	NA	YES	NO	NO	NO	NA	NA	NA	NA	NA	NA	NA	NA	NA	NA	NA	NA	NA	NA	NA	NA	NA	NA
2023-03-23	142	Urban	42	M	19	38	YES	3	YES	NO	YES	NO	NO	NO	NA	wellnourished	NO	NO	YES	Gram positive cocci in cluster	S.Aureus	sensitive	sensitive	sensitive	resistant	resistant	sensitive	NO	NA	NA	sensitive	NA	NA	NA	NA	NA	NA	NA	NA
2023-03-23	143	rural	31	M	15	38	YES	7	NO	NO	YES	NO	NO	NO	NA	wellnourished	NO	NO	YES	gram negative rod	E.coli	intermediate	sensitive	NA	NA	sensitive	NA	NA	sensitive	resistant	resistant	sensitive	intermediate	sensitive	sensitive	sensitive	intermediate	intermediate	NO
2023-03-23	144	rural	36	M	18	38.1	YES	4	NO	NO	NO	NO	NO	NO	NA	wellnourished	NO	YES	NO	NO	NO	NA	NA	NA	NA	NA	NA	NA	NA	NA	NA	NA	NA	NA	NA	NA	NA	NA	NA
2023-03-24	145	rural	26	M	8	38	YES	3	NO	NO	NO	NO	NO	NO	NA	malnourished	NO	NO	YES	gram negative rod	E.coli	sensitive	sensitive	NA	NA	resistant	NA	NA	sensitive	resistant	resistant	sensitive	intermediate	intermediate	resistant	intermediate	sensitive	sensitive	YES
2023-03-24	146	rural	26	F	14	38.2	YES	2	NO	NO	NO	NO	NO	NO	NA	wellnourished	NA	NO	NO	NO	NO	NA	NA	NA	NA	NA	NA	NA	NA	NA	NA	NA	NA	NA	NA	NA	NA	NA	NA
2023-03-24	147	Urban	33	F	13	38	YES	3	NO	YES	YES	NO	NO	NO	NA	wellnourished	NA	NO	YES	gram negative rod	Enterobacter aerogenes	sensitive	sensitive	NA	NA	sensitive	NA	NA	sensitive	sensitive	resistant	sensitive	sensitive	sensitive	sensitive	sensitive	sensitive	sensitive	NO
2023-03-24	148	rural	36	F	19	39	YES	3	YES	NO	YES	NO	NO	NO	NA	wellnourished	NA	NO	YES	gram negative rod	Enterobacter aerogenes	sensitive	sensitive	NA	NA	sensitive	NA	NA	sensitive	intermediate	resistant	sensitive	sensitive	sensitive	sensitive	sensitive	sensitive	sensitive	NO
2023-03-24	149	rural	36	M	16	38	YES	3	YES	YES	YES	NO	NO	NO	NA	wellnourished	NO	NO	YES	gram negative rod	E.coli	sensitive	sensitive	NA	NA	sensitive	NA	NA	sensitive	resistant	resistant	sensitive	sensitive	sensitive	sensitive	sensitive	sensitive	resistant	NO
2023-03-24	150	rural	36	F	15	38.9	YES	3	YES	YES	YES	NO	NO	NO	NA	wellnourished	NA	NO	YES	gram negative rod	other bacteria specie	sensitive	sensitive	NA	NA	sensitive	NA	NA	sensitive	sensitive	resistant	sensitive	sensitive	sensitive	sensitive	sensitive	sensitive	sensitive	NO
2023-03-24	151	rural	9	F	9	38	YES	2	NO	NO	NO	NO	NO	NO	NA	wellnourished	NA	YES	NO	NO	NO	NA	NA	NA	NA	NA	NA	NA	NA	NA	NA	NA	NA	NA	NA	NA	NA	NA	NA
2023-03-24	152	Urban	18	F	9	38.3	YES	8	NO	NO	NO	NO	NO	NO	NA	wellnourished	NA	YES	NO	NO	NO	NA	NA	NA	NA	NA	NA	NA	NA	NA	NA	NA	NA	NA	NA	NA	NA	NA	NA
2023-03-24	153	Urban	47	F	15	38	YES	1	YES	NO	NO	NO	NO	YES	sickle cell	wellnourished	NA	NO	NO	NO	NO	NA	NA	NA	NA	NA	NA	NA	NA	NA	NA	NA	NA	NA	NA	NA	NA	NA	NA
2023-03-25	154	Urban	30	F	14	38.1	YES	1	YES	YES	NO	NO	NO	NO	NA	wellnourished	NA	NO	NO	NO	NO	NA	NA	NA	NA	NA	NA	NA	NA	NA	NA	NA	NA	NA	NA	NA	NA	NA	NA
2023-03-25	155	Urban	27	M	17	38	YES	7	YES	YES	NO	NO	NO	NO	NA	wellnourished	NO	NO	NO	NO	NO	NA	NA	NA	NA	NA	NA	NA	NA	NA	NA	NA	NA	NA	NA	NA	NA	NA	NA
2023-03-25	156	rural	36	M	18	38.4	YES	2	NO	NO	NO	NO	NO	NO	NA	wellnourished	YES	NO	NO	NO	NO	NA	NA	NA	NA	NA	NA	NA	NA	NA	NA	NA	NA	NA	NA	NA	NA	NA	NA
2023-03-25	157	rural	36	M	18	38	YES	1	NO	NO	NO	NO	NO	NO	NA	wellnourished	NO	NO	NO	NO	NO	NA	NA	NA	NA	NA	NA	NA	NA	NA	NA	NA	NA	NA	NA	NA	NA	NA	NA
2023-03-25	158	rural	48	F	20	38.1	YES	3	NO	NO	NO	NO	NO	NO	NA	wellnourished	NA	NO	NO	NO	NO	NA	NA	NA	NA	NA	NA	NA	NA	NA	NA	NA	NA	NA	NA	NA	NA	NA	NA
2023-03-25	159	Urban	43	F	15	38	YES	3	NO	NO	NO	NO	NO	NO	NA	wellnourished	NA	NO	NO	NO	NO	NA	NA	NA	NA	NA	NA	NA	NA	NA	NA	NA	NA	NA	NA	NA	NA	NA	NA
2023-03-25	160	Urban	24	M	15	38.2	YES	2	NO	NO	NO	NO	NO	NO	NA	wellnourished	NO	NO	NO	NO	NO	NA	NA	NA	NA	NA	NA	NA	NA	NA	NA	NA	NA	NA	NA	NA	NA	NA	NA
2023-03-25	161	rural	18	M	8	38	YES	7	NO	NO	NO	NO	NO	NO	NA	wellnourished	NO	YES	NO	NO	NO	NA	NA	NA	NA	NA	NA	NA	NA	NA	NA	NA	NA	NA	NA	NA	NA	NA	NA
2023-03-25	162	rural	40	F	17	38	YES	1	NO	NO	NO	NO	NO	NO	NA	wellnourished	NA	NO	NO	NO	NO	NA	NA	NA	NA	NA	NA	NA	NA	NA	NA	NA	NA	NA	NA	NA	NA	NA	NA
2023-03-25	163	rural	9	F	9	38.2	YES	7	NO	NO	YES	NO	NO	NO	NA	wellnourished	NA	YES	YES	gram negative rod	klebsiella pneumoniae	sensitive	sensitive	NA	NA	sensitive	NA	NA	sensitive	resistant	resistant	sensitive	sensitive	sensitive	sensitive	intermediate	sensitive	sensitive	NO
2023-03-25	164	rural	48	F	18	38	YES	14	YES	NO	YES	NO	NO	NO	NA	wellnourished	NA	NO	YES	Gram positive cocci in cluster	S.Aureus	sensitive	sensitive	resistant	resistant	resistant	resistant	YES	NA	NA	resistant	NA	NA	NA	NA	NA	NA	NA	NO
2023-03-27	165	rural	15	F	14	38	YES	7	NO	NO	NO	NO	NO	NO	NA	wellnourished	NA	YES	NO	NO	NO	NA	NA	NA	NA	NA	NA	NA	NA	NA	NA	NA	NA	NA	NA	NA	NA	NA	NA
2023-03-27	166	rural	13	F	7	38.7	YES	3	NO	NO	NO	NO	NO	NO	NA	wellnourished	NA	YES	NO	NO	NO	NA	NA	NA	NA	NA	NA	NA	NA	NA	NA	NA	NA	NA	NA	NA	NA	NA	NA
2023-03-27	167	rural	36	M	15	38.2	YES	1	NO	YES	YES	YES	NO	NO	NA	wellnourished	YES	NO	NO	NO	NO	NA	NA	NA	NA	NA	NA	NA	NA	NA	NA	NA	NA	NA	NA	NA	NA	NA	NA
2023-03-27	168	rural	12	M	10.5	38.3	YES	2	NO	NO	NO	NO	NO	NO	NA	wellnourished	NO	YES	NO	NO	NO	NA	NA	NA	NA	NA	NA	NA	NA	NA	NA	NA	NA	NA	NA	NA	NA	NA	NA
2023-03-27	169	rural	5	M	9	38	YES	4	NO	YES	YES	NO	NO	NO	NA	wellnourished	NO	YES	YES	gram negative rod	E.coli	sensitive	resistant	NA	NA	resistant	NA	NA	intermediate	resistant	resistant	sensitive	intermediate	resistant	resistant	intermediate	resistant	resistant	YES
2023-03-27	170	Urban	17	M	11.7	39	YES	4	NO	NO	YES	NO	NO	NO	NA	wellnourished	NO	YES	YES	gram negative rod	E.coli	sensitive	sensitive	NA	NA	sensitive	NA	NA	sensitive	resistant	resistant	sensitive	sensitive	sensitive	sensitive	intermediate	sensitive	sensitive	NO
2023-03-27	171	Urban	36	M	15	38.2	YES	3	NO	NO	NO	NO	NO	NO	NA	wellnourished	NO	NO	NO	NO	NO	NA	NA	NA	NA	NA	NA	NA	NA	NA	NA	NA	NA	NA	NA	NA	NA	NA	NA
2023-03-27	172	rural	11	M	10.5	38	YES	7	YES	YES	YES	NO	NO	NO	NA	wellnourished	NO	YES	YES	gram negative rod	E.coli	sensitive	sensitive	NA	NA	sensitive	NA	NA	sensitive	resistant	resistant	sensitive	sensitive	intermediate	sensitive	intermediate	sensitive	sensitive	NO
2023-03-27	173	rural	36	F	18	38.9	YES	3	NO	YES	YES	NO	NO	NO	NA	wellnourished	NA	NO	YES	gram negative rod	E.coli	sensitive	resistant	NA	NA	resistant	NA	NA	intermediate	resistant	resistant	sensitive	sensitive	resistant	resistant	resistant	resistant	sensitive	YES
2023-03-28	174	rural	27	F	11	38.7	YES	3	NO	NO	NO	NO	NO	NO	NA	wellnourished	NA	NO	NO	NO	NO	NA	NA	NA	NA	NA	NA	NA	NA	NA	NA	NA	NA	NA	NA	NA	NA	NA	NA
2023-03-28	175	Urban	36	F	14	38	YES	2	NO	NO	NO	NO	NO	NO	NA	wellnourished	NA	NO	NO	NO	NO	NA	NA	NA	NA	NA	NA	NA	NA	NA	NA	NA	NA	NA	NA	NA	NA	NA	NA
2023-03-29	176	rural	12	F	8	38.2	YES	3	NO	NO	NO	NO	NO	NO	NA	wellnourished	NA	YES	YES	gram negative rod	P.aerogenosa	sensitive	sensitive	NA	NA	NA	NA	NA	sensitive	NA	resistant	sensitive	NA	intermediate	sensitive	intermediate	sensitive	sensitive	NO
2023-03-29	177	Urban	24	F	10	38.7	YES	4	YES	NO	YES	NO	NO	NO	NA	wellnourished	NA	NO	YES	gram negative rod	Acinetobacter spp	sensitive	intermediate	NA	NA	resistant	NA	NA	sensitive	resistant	resistant	sensitive	sensitive	resistant	resistant	intermediate	intermediate	resistant	YES
2023-03-29	178	rural	24	M	13	38	YES	3	NO	NO	YES	NO	NO	NO	NA	wellnourished	NO	NO	YES	gram negative rod	proteus vulgaris	sensitive	sensitive	NA	NA	sensitive	NA	NA	sensitive	resistant	resistant	sensitive	sensitive	sensitive	sensitive	sensitive	sensitive	sensitive	NO
2023-03-29	179	rural	3	M	5.8	38	YES	2	NO	NO	YES	NO	NO	NO	NA	wellnourished	NO	YES	YES	gram negative rod	Acinetobacter spp	sensitive	resistant	NA	NA	intermediate	NA	NA	sensitive	resistant	resistant	sensitive	sensitive	intermediate	sensitive	intermediate	resistant	sensitive	YES
2023-03-29	180	Urban	36	F	13	38	YES	3	NO	NO	YES	NO	NO	NO	NA	wellnourished	NA	NO	YES	gram negative rod	P.aerogenosa	sensitive	sensitive	NA	NA	NA	NA	NA	sensitive	NA	resistant	sensitive	NA	intermediate	resistant	intermediate	sensitive	sensitive	NO
2023-03-29	181	rural	24	F	11	38	YES	2	NO	NO	YES	NO	NO	NO	NA	wellnourished	NA	NO	YES	gram negative rod	klebsiella oxytoca	sensitive	sensitive	NA	NA	sensitive	NA	NA	sensitive	resistant	resistant	sensitive	sensitive	sensitive	sensitive	sensitive	sensitive	sensitive	NO
2023-03-29	182	rural	24	F	7.2	38.2	YES	7	NO	NO	NO	NO	NO	YES	HIV	malnourished	NA	YES	NO	NO	NO	NA	NA	NA	NA	NA	NA	NA	NA	NA	NA	NA	NA	NA	NA	NA	NA	NA	NA
2023-03-29	183	Urban	12	M	8.9	38	YES	2	NO	NO	NO	NO	NO	NO	NA	wellnourished	NO	YES	YES	gram negative rod	E.coli	sensitive	intermediate	NA	NA	resistant	NA	NA	intermediate	resistant	resistant	sensitive	sensitive	resistant	resistant	resistant	intermediate	sensitive	YES
2023-03-29	184	rural	38	M	17.5	38.2	YES	1	NO	YES	YES	NO	NO	NO	NA	wellnourished	YES	NO	YES	Gram positive cocci in cluster	S.Aureus	sensitive	sensitive	sensitive	resistant	sensitive	sensitive	NO	NA	NA	sensitive	NA	NA	NA	NA	NA	NA	NA	NA
2023-03-29	185	rural	14	F	8	38	YES	7	NO	NO	YES	NO	NO	NO	NA	wellnourished	NA	YES	YES	gram negative rod	E.coli	sensitive	sensitive	NA	NA	sensitive	NA	NA	sensitive	resistant	resistant	sensitive	sensitive	sensitive	sensitive	intermediate	sensitive	sensitive	NO
2023-03-29	186	rural	48	F	14	38	YES	3	NO	NO	NO	NO	NO	NO	NA	wellnourished	NA	NO	NO	NO	NO	NA	NA	NA	NA	NA	NA	NA	NA	NA	NA	NA	NA	NA	NA	NA	NA	NA	NA
2023-03-29	187	rural	15	F	8	38	YES	2	NO	NO	YES	NO	NO	NO	NA	wellnourished	NA	NO	NO	NO	NO	NA	NA	NA	NA	NA	NA	NA	NA	NA	NA	NA	NA	NA	NA	NA	NA	NA	NA
2023-03-29	188	rural	17	F	10.8	38	YES	2	NO	NO	YES	NO	NO	NO	NA	wellnourished	NA	YES	YES	gram negative rod	klebsiella oxytoca	sensitive	intermediate	NA	NA	sensitive	NA	NA	sensitive	resistant	resistant	sensitive	sensitive	sensitive	sensitive	sensitive	intermediate	resistant	NO
2023-03-29	189	Urban	24	F	13	38	YES	2	NO	NO	NO	NO	NO	NO	NA	wellnourished	NA	NO	NO	NO	NO	NA	NA	NA	NA	NA	NA	NA	NA	NA	NA	NA	NA	NA	NA	NA	NA	NA	NA
2023-03-29	190	Urban	27	M	13	38.6	YES	2	YES	YES	YES	NO	NO	NO	NA	wellnourished	YES	NO	YES	Gram positive cocci in cluster	S.Aureus	sensitive	sensitive	sensitive	resistant	sensitive	sensitive	NO	NA	NA	resistant	NA	NA	NA	NA	NA	NA	NA	NA
2023-03-29	191	rural	25	M	10	38.2	YES	2	NO	NO	NO	NO	NO	NO	NA	wellnourished	YES	NO	NO	NO	NO	NA	NA	NA	NA	NA	NA	NA	NA	NA	NA	NA	NA	NA	NA	NA	NA	NA	NA
2023-03-29	192	rural	19	M	8	38.2	YES	7	NO	NO	NO	NO	NO	NO	NA	wellnourished	NO	YES	NO	NO	NO	NA	NA	NA	NA	NA	NA	NA	NA	NA	NA	NA	NA	NA	NA	NA	NA	NA	NA
2023-03-29	193	rural	38	F	17	38	YES	2	NO	NO	YES	NO	NO	NO	NA	wellnourished	NA	NO	NO	NO	NO	NA	NA	NA	NA	NA	NA	NA	NA	NA	NA	NA	NA	NA	NA	NA	NA	NA	NA
2023-03-29	194	Urban	48	M	21	38.1	YES	3	NO	NO	YES	NO	NO	NO	NA	wellnourished	YES	NO	NO	NO	NO	NA	NA	NA	NA	NA	NA	NA	NA	NA	NA	NA	NA	NA	NA	NA	NA	NA	NA
2023-03-29	195	rural	24	M	13	38.2	YES	7	NO	NO	NO	NO	NO	NO	NA	wellnourished	NO	NO	NO	NO	NO	NA	NA	NA	NA	NA	NA	NA	NA	NA	NA	NA	NA	NA	NA	NA	NA	NA	NA
2023-03-30	196	rural	24	M	10	38.1	YES	2	NO	NO	NO	NO	NO	NO	NA	wellnourished	NO	NO	NO	NO	NO	NA	NA	NA	NA	NA	NA	NA	NA	NA	NA	NA	NA	NA	NA	NA	NA	NA	NA
2023-03-30	197	Urban	12	M	11.5	38	YES	3	NO	NO	NO	NO	NO	NO	NA	wellnourished	NO	YES	NO	NO	NO	NA	NA	NA	NA	NA	NA	NA	NA	NA	NA	NA	NA	NA	NA	NA	NA	NA	NA
2023-03-30	198	rural	18	M	8.4	38	YES	3	NO	NO	NO	NO	NO	NO	NA	wellnourished	NO	YES	NO	NO	NO	NA	NA	NA	NA	NA	NA	NA	NA	NA	NA	NA	NA	NA	NA	NA	NA	NA	NA
2023-03-30	199	rural	13	M	9.6	38	YES	2	NO	NO	NO	NO	NO	NO	NA	wellnourished	NO	YES	YES	gram negative rod	citrobacter freundii	sensitive	sensitive	NA	NA	intermediate	NA	NA	sensitive	resistant	resistant	sensitive	sensitive	intermediate	sensitive	intermediate	sensitive	sensitive	NO
2023-03-30	200	rural	21	M	9.9	38	YES	2	NO	NO	NO	NO	NO	NO	NA	wellnourished	NO	YES	YES	gram negative rod	other bacteria specie	sensitive	sensitive	NA	NA	resistant	NA	NA	sensitive	resistant	resistant	sensitive	sensitive	sensitive	sensitive	sensitive	sensitive	sensitive	NO
2023-03-30	201	rural	17	F	9	39.9	YES	3	YES	YES	YES	NO	NO	NO	NA	wellnourished	NA	YES	YES	gram negative rod	E.coli	sensitive	sensitive	NA	NA	resistant	NA	NA	sensitive	resistant	resistant	sensitive	sensitive	intermediate	sensitive	sensitive	sensitive	sensitive	NO
2023-03-30	202	Urban	25	F	13.6	38	YES	2	NO	NO	NO	NO	NO	NO	NA	wellnourished	NA	NO	NO	NO	NO	NA	NA	NA	NA	NA	NA	NA	NA	NA	NA	NA	NA	NA	NA	NA	NA	NA	NA
2023-03-30	203	rural	21	M	12	38.7	YES	3	NO	YES	YES	NO	NO	NO	NA	wellnourished	NO	YES	YES	gram negative rod	E.coli	sensitive	intermediate	NA	NA	sensitive	NA	NA	sensitive	resistant	resistant	sensitive	sensitive	intermediate	sensitive	sensitive	intermediate	sensitive	NO
2023-03-30	204	rural	48	M	21	38	YES	2	NO	NO	NO	NO	NO	NO	NA	wellnourished	YES	NO	YES	Gram positive cocci in cluster	S.Aureus	sensitive	sensitive	sensitive	resistant	sensitive	sensitive	NO	NA	NA	sensitive	NA	NA	NA	NA	NA	NA	NA	NA
2023-03-30	205	Urban	36	F	17	38.3	YES	2	NO	YES	YES	NO	NO	NO	NA	wellnourished	NA	NO	NO	NO	NO	NA	NA	NA	NA	NA	NA	NA	NA	NA	NA	NA	NA	NA	NA	NA	NA	NA	NA
2023-03-30	206	Urban	36	M	18	38	YES	3	NO	NO	NO	NO	NO	NO	NA	wellnourished	YES	NO	NO	NO	NO	NA	NA	NA	NA	NA	NA	NA	NA	NA	NA	NA	NA	NA	NA	NA	NA	NA	NA
2023-03-30	207	rural	24	F	12	38	YES	2	YES	NO	YES	NO	NO	NO	NA	wellnourished	NA	NO	YES	gram negative rod	Enterobacter cloacae	sensitive	intermediate	NA	NA	sensitive	NA	NA	sensitive	resistant	resistant	sensitive	sensitive	intermediate	sensitive	intermediate	intermediate	resistant	NO
2023-03-30	208	rural	47	F	18	38.2	YES	1	NO	NO	NO	NO	NO	NO	NA	wellnourished	NA	NO	NO	NO	NO	NA	NA	NA	NA	NA	NA	NA	NA	NA	NA	NA	NA	NA	NA	NA	NA	NA	NA
2023-03-30	209	Urban	24	F	14	38	YES	4	NO	NO	YES	NO	NO	NO	NA	wellnourished	NA	NO	NO	NO	NO	NA	NA	NA	NA	NA	NA	NA	NA	NA	NA	NA	NA	NA	NA	NA	NA	NA	NA
2023-03-30	210	rural	30	M	15	38.3	YES	2	NO	NO	NO	NO	NO	NO	NA	wellnourished	NO	NO	NO	NO	NO	NA	NA	NA	NA	NA	NA	NA	NA	NA	NA	NA	NA	NA	NA	NA	NA	NA	NA
2023-03-31	211	rural	12	M	10	38.3	YES	5	YES	NO	YES	NO	NO	NO	NA	wellnourished	NO	YES	YES	gram negative rod	Acinetobacter spp	sensitive	sensitive	NA	NA	resistant	NA	NA	intermediate	resistant	resistant	sensitive	resistant	resistant	resistant	resistant	sensitive	sensitive	YES
2023-03-31	212	rural	36	F	11	38	YES	3	NO	NO	NO	NO	NO	NO	NA	wellnourished	NA	NO	NO	NO	NO	NA	NA	NA	NA	NA	NA	NA	NA	NA	NA	NA	NA	NA	NA	NA	NA	NA	NA
2023-03-31	213	Urban	41	M	13	38	YES	2	NO	YES	YES	NO	NO	NO	NA	wellnourished	NO	NO	YES	gram negative rod	Enterobacter cloacae	sensitive	sensitive	NA	NA	resistant	NA	NA	sensitive	resistant	resistant	sensitive	sensitive	intermediate	resistant	intermediate	sensitive	sensitive	YES
2023-03-31	214	rural	8	F	7	38	YES	1	NO	NO	NO	NO	NO	NO	NA	wellnourished	NA	YES	NO	NO	NO	NA	NA	NA	NA	NA	NA	NA	NA	NA	NA	NA	NA	NA	NA	NA	NA	NA	NA
2023-03-31	215	rural	9	M	8	38	YES	4	NO	NO	YES	NO	NO	NO	NA	wellnourished	NO	YES	YES	gram negative rod	Acinetobacter spp	sensitive	intermediate	NA	NA	resistant	NA	NA	sensitive	resistant	resistant	sensitive	sensitive	intermediate	resistant	intermediate	intermediate	sensitive	YES
2023-03-31	216	rural	48	F	14	38.2	YES	3	NO	NO	NO	NO	NO	NO	NA	wellnourished	NA	NO	NO	NO	NO	NA	NA	NA	NA	NA	NA	NA	NA	NA	NA	NA	NA	NA	NA	NA	NA	NA	NA
2023-04-01	217	rural	36	M	15	38	YES	1	NO	NO	NO	NO	NO	NO	NA	wellnourished	NO	NO	NO	NO	NO	NA	NA	NA	NA	NA	NA	NA	NA	NA	NA	NA	NA	NA	NA	NA	NA	NA	NA
2023-04-01	218	rural	48	F	18	38	YES	2	NO	NO	NO	NO	NO	NO	NA	wellnourished	NA	NO	NO	NO	NO	NA	NA	NA	NA	NA	NA	NA	NA	NA	NA	NA	NA	NA	NA	NA	NA	NA	NA
2023-04-03	219	rural	9	F	5.3	38	YES	3	NO	NO	NO	YES	NO	YES	sickle cell	malnourished	NA	YES	YES	gram negative rod	E.coli	sensitive	sensitive	NA	NA	sensitive	NA	NA	sensitive	resistant	resistant	sensitive	sensitive	sensitive	sensitive	sensitive	sensitive	sensitive	NO
2023-04-03	220	rural	41	M	15	38.7	YES	2	YES	NO	YES	NO	NO	YES	sickle cell	wellnourished	NO	NO	NO	NO	NO	NA	NA	NA	NA	NA	NA	NA	NA	NA	NA	NA	NA	NA	NA	NA	NA	NA	NA
2023-04-03	221	Urban	12	F	7.5	38	YES	1	NO	NO	YES	NO	NO	NO	NA	wellnourished	NA	YES	YES	gram negative rod	proteus mirabilis	sensitive	sensitive	NA	NA	sensitive	NA	NA	sensitive	resistant	resistant	sensitive	resistant	intermediate	sensitive	intermediate	sensitive	sensitive	YES
2023-04-03	222	rural	48	F	16	38	YES	3	NO	NO	YES	NO	NO	NO	NA	wellnourished	NA	NO	YES	gram negative rod	E.coli	sensitive	sensitive	NA	NA	resistant	NA	NA	sensitive	resistant	resistant	sensitive	sensitive	sensitive	intermediate	intermediate	sensitive	sensitive	YES
2023-04-03	223	rural	24	M	11	38	YES	10	NO	NO	NO	NO	NO	NO	NA	wellnourished	NO	NO	NO	NO	NO	NA	NA	NA	NA	NA	NA	NA	NA	NA	NA	NA	NA	NA	NA	NA	NA	NA	NA
2023-04-03	224	Urban	36	F	12	38	YES	3	NO	NO	NO	NO	NO	NO	NA	wellnourished	NA	NO	NO	NO	NO	NA	NA	NA	NA	NA	NA	NA	NA	NA	NA	NA	NA	NA	NA	NA	NA	NA	NA
2023-04-03	225	rural	23	M	7.2	38.7	YES	1	NO	YES	NO	NO	NO	NO	NA	malnourished	NO	YES	NO	NO	NO	NA	NA	NA	NA	NA	NA	NA	NA	NA	NA	NA	NA	NA	NA	NA	NA	NA	NA
2023-04-03	226	Urban	36	M	17	38	YES	3	NO	NO	YES	NO	NO	NO	NA	wellnourished	NO	NO	YES	gram negative rod	E.coli	sensitive	sensitive	NA	NA	sensitive	NA	NA	sensitive	resistant	resistant	sensitive	sensitive	sensitive	sensitive	sensitive	sensitive	sensitive	NO
2023-04-03	227	rural	24	M	10	38	YES	2	NO	NO	NO	NO	NO	NO	NA	wellnourished	NO	NO	NO	NO	NO	NA	NA	NA	NA	NA	NA	NA	NA	NA	NA	NA	NA	NA	NA	NA	NA	NA	NA
2023-04-03	228	rural	30	M	14	38.8	YES	6	NO	NO	NO	NO	NO	NO	NA	wellnourished	NO	NO	NO	NO	NO	NA	NA	NA	NA	NA	NA	NA	NA	NA	NA	NA	NA	NA	NA	NA	NA	NA	NA
2023-04-03	229	rural	38	M	13	38.2	YES	7	NO	NO	NO	NO	NO	NO	NA	wellnourished	NO	NO	NO	NO	NO	NA	NA	NA	NA	NA	NA	NA	NA	NA	NA	NA	NA	NA	NA	NA	NA	NA	NA
2023-04-03	230	rural	23	M	11	38.3	YES	1	NO	NO	NO	NO	NO	NO	NA	wellnourished	NO	YES	NO	NO	NO	NA	NA	NA	NA	NA	NA	NA	NA	NA	NA	NA	NA	NA	NA	NA	NA	NA	NA
2023-04-03	231	rural	23	F	8.8	38	YES	2	NO	YES	NO	NO	NO	NO	NA	wellnourished	NA	YES	NO	NO	NO	NA	NA	NA	NA	NA	NA	NA	NA	NA	NA	NA	NA	NA	NA	NA	NA	NA	NA
2023-04-04	232	rural	48	M	15	38.1	YES	3	NO	NO	NO	NO	NO	NO	NA	wellnourished	NO	NO	NO	NO	NO	NA	NA	NA	NA	NA	NA	NA	NA	NA	NA	NA	NA	NA	NA	NA	NA	NA	NA
2023-04-04	233	rural	45	M	17	38.2	YES	4	NO	NO	NO	NO	NO	NO	NA	wellnourished	NO	NO	NO	NO	NO	NA	NA	NA	NA	NA	NA	NA	NA	NA	NA	NA	NA	NA	NA	NA	NA	NA	NA
2023-04-04	234	rural	5	M	6.5	38	YES	3	NO	NO	YES	NO	NO	NO	NA	wellnourished	NO	YES	YES	gram negative rod	E.coli	sensitive	sensitive	NA	NA	intermediate	NA	NA	sensitive	resistant	resistant	sensitive	resistant	sensitive	sensitive	sensitive	sensitive	intermediate	NO
2023-04-04	235	rural	13	F	9	38	YES	3	NO	NO	NO	NO	NO	NO	NA	wellnourished	NA	YES	NO	NO	NO	NA	NA	NA	NA	NA	NA	NA	NA	NA	NA	NA	NA	NA	NA	NA	NA	NA	NA
2023-04-04	236	rural	6	F	7	38.2	YES	2	NO	NO	NO	NO	NO	NO	NA	wellnourished	NA	YES	NO	NO	NO	NA	NA	NA	NA	NA	NA	NA	NA	NA	NA	NA	NA	NA	NA	NA	NA	NA	NA
2023-04-04	237	rural	36	F	14	38	YES	3	NO	NO	NO	NO	NO	NO	NA	wellnourished	NA	NO	NO	NO	NO	NA	NA	NA	NA	NA	NA	NA	NA	NA	NA	NA	NA	NA	NA	NA	NA	NA	NA
2023-04-04	238	rural	19	M	9	38	YES	7	NO	NO	YES	NO	NO	NO	NA	wellnourished	NO	YES	YES	gram negative rod	klebsiella pneumoniae	sensitive	sensitive	NA	NA	sensitive	NA	NA	sensitive	resistant	resistant	sensitive	sensitive	resistant	sensitive	sensitive	sensitive	sensitive	NO
2023-04-04	239	rural	14	M	10.5	38.5	YES	3	YES	NO	YES	NO	NO	NO	NA	wellnourished	NO	YES	NO	NO	NO	NA	NA	NA	NA	NA	NA	NA	NA	NA	NA	NA	NA	NA	NA	NA	NA	NA	NA
2023-04-04	240	Urban	48	F	17	38.1	YES	3	YES	NO	NO	NO	NO	NO	NA	wellnourished	NA	NO	NO	NO	NO	NA	NA	NA	NA	NA	NA	NA	NA	NA	NA	NA	NA	NA	NA	NA	NA	NA	NA
2023-04-04	241	rural	36	M	13	38	YES	2	NO	NO	NO	NO	NO	NO	NA	wellnourished	NO	NO	NO	NO	NO	NA	NA	NA	NA	NA	NA	NA	NA	NA	NA	NA	NA	NA	NA	NA	NA	NA	NA
2023-04-04	242	rural	36	M	16	38.3	YES	5	NO	NO	YES	NO	NO	NO	NA	wellnourished	YES	NO	NO	NO	NO	NA	NA	NA	NA	NA	NA	NA	NA	NA	NA	NA	NA	NA	NA	NA	NA	NA	NA
2023-04-04	243	rural	48	F	18	38.2	YES	3	NO	NO	NO	NO	NO	NO	NA	wellnourished	NA	NO	NO	NO	NO	NA	NA	NA	NA	NA	NA	NA	NA	NA	NA	NA	NA	NA	NA	NA	NA	NA	NA
2023-04-04	244	rural	48	F	13	38	YES	2	NO	YES	YES	NO	NO	NO	NA	wellnourished	NA	NO	NO	NO	NO	NA	NA	NA	NA	NA	NA	NA	NA	NA	NA	NA	NA	NA	NA	NA	NA	NA	NA
2023-04-04	245	rural	19	F	9.8	38.2	YES	1	NO	NO	NO	NO	NO	NO	NA	wellnourished	NA	YES	NO	NO	NO	NA	NA	NA	NA	NA	NA	NA	NA	NA	NA	NA	NA	NA	NA	NA	NA	NA	NA
2023-04-04	246	rural	44	M	15	38.2	YES	5	NO	NO	NO	NO	NO	NO	NA	wellnourished	YES	NO	NO	NO	NO	NA	NA	NA	NA	NA	NA	NA	NA	NA	NA	NA	NA	NA	NA	NA	NA	NA	NA
2023-04-04	247	rural	51	F	18	39.1	YES	3	NO	YES	YES	NO	NO	NO	NA	wellnourished	NA	NO	YES	gram negative rod	klebsiella oxytoca	sensitive	sensitive	NA	NA	resistant	NA	NA	sensitive	resistant	resistant	sensitive	resistant	resistant	resistant	resistant	sensitive	sensitive	YES
2023-04-04	248	rural	24	F	11	38	YES	2	NO	NO	NO	NO	NO	NO	NA	wellnourished	NA	NO	NO	NO	NO	NA	NA	NA	NA	NA	NA	NA	NA	NA	NA	NA	NA	NA	NA	NA	NA	NA	NA
2023-04-04	249	rural	36	M	13	38.1	YES	2	NO	NO	NO	YES	NO	NO	NA	wellnourished	NO	NO	NO	NO	NO	NA	NA	NA	NA	NA	NA	NA	NA	NA	NA	NA	NA	NA	NA	NA	NA	NA	NA
2023-04-04	250	Urban	48	M	19	38.5	YES	3	NO	NO	NO	NO	NO	NO	NA	wellnourished	NO	NO	NO	NO	NO	NA	NA	NA	NA	NA	NA	NA	NA	NA	NA	NA	NA	NA	NA	NA	NA	NA	NA
2023-04-05	251	rural	27	M	9	38	YES	2	YES	NO	YES	NO	NO	NO	NA	wellnourished	NO	NO	NO	NO	NO	NA	NA	NA	NA	NA	NA	NA	NA	NA	NA	NA	NA	NA	NA	NA	NA	NA	NA
2023-04-05	252	rural	48	F	18	38	YES	3	NO	NO	NO	NO	NO	NO	NA	wellnourished	NA	NO	NO	NO	NO	NA	NA	NA	NA	NA	NA	NA	NA	NA	NA	NA	NA	NA	NA	NA	NA	NA	NA
2023-04-05	253	rural	9	M	10	38.2	YES	2	NO	NO	YES	NO	NO	NO	NA	wellnourished	NO	YES	NO	NO	NO	NA	NA	NA	NA	NA	NA	NA	NA	NA	NA	NA	NA	NA	NA	NA	NA	NA	NA
2023-04-05	254	rural	12	F	8.2	38	YES	3	NO	YES	YES	NO	NO	NO	NA	wellnourished	NA	YES	YES	Gram positive cocci in cluster	S.Aureus	sensitive	sensitive	sensitive	intermediate	sensitive	sensitive	NO	NA	NA	sensitive	NA	NA	NA	NA	NA	NA	NA	NA
2023-04-05	255	rural	48	F	18	38.2	YES	3	NO	NO	NO	NO	NO	NO	NA	wellnourished	NA	NO	NO	NO	NO	NA	NA	NA	NA	NA	NA	NA	NA	NA	NA	NA	NA	NA	NA	NA	NA	NA	NA
2023-04-05	256	Urban	36	F	12	38	YES	3	NO	YES	NO	NO	NO	NO	NA	wellnourished	NA	NO	NO	NO	NO	NA	NA	NA	NA	NA	NA	NA	NA	NA	NA	NA	NA	NA	NA	NA	NA	NA	NA
2023-04-05	257	rural	42	M	14	38.1	YES	2	NO	YES	NO	NO	NO	NO	NA	wellnourished	YES	NO	NO	NO	NO	NA	NA	NA	NA	NA	NA	NA	NA	NA	NA	NA	NA	NA	NA	NA	NA	NA	NA
2023-04-05	258	rural	24	M	10	38.6	YES	3	NO	NO	NO	NO	NO	NO	NA	wellnourished	NO	NO	YES	Gram positive cocci in cluster	S.Aureus	sensitive	sensitive	sensitive	resistant	sensitive	sensitive	NO	NA	NA	sensitive	NA	NA	NA	NA	NA	NA	NA	NA
2023-04-05	259	rural	36	F	13.7	38	YES	2	NO	NO	YES	NO	NO	NO	NA	wellnourished	NA	NO	YES	gram negative rod	klebsiella oxytoca	sensitive	sensitive	NA	NA	resistant	NA	NA	sensitive	resistant	resistant	sensitive	sensitive	resistant	sensitive	resistant	sensitive	sensitive	YES
2023-04-06	260	rural	16	M	9	38	YES	4	NO	NO	NO	NO	NO	NO	NA	wellnourished	NO	YES	NO	NO	NO	NA	NA	NA	NA	NA	NA	NA	NA	NA	NA	NA	NA	NA	NA	NA	NA	NA	NA
2023-04-06	261	rural	6	M	7.2	38.6	YES	1	NO	NO	NO	NO	NO	NO	NA	wellnourished	NO	YES	YES	gram negative rod	proteus vulgaris	sensitive	sensitive	NA	NA	sensitive	NA	NA	sensitive	resistant	resistant	sensitive	sensitive	sensitive	sensitive	sensitive	sensitive	sensitive	NO
2023-04-06	262	rural	48	M	15	38	YES	10	NO	NO	NO	NO	NO	NO	NA	wellnourished	NO	NO	NO	NO	NO	NA	NA	NA	NA	NA	NA	NA	NA	NA	NA	NA	NA	NA	NA	NA	NA	NA	NA
2023-04-06	263	rural	8	F	9	38.2	YES	3	NO	NO	NO	NO	NO	NO	NA	wellnourished	NA	YES	NO	NO	NO	NA	NA	NA	NA	NA	NA	NA	NA	NA	NA	NA	NA	NA	NA	NA	NA	NA	NA
2023-04-06	264	rural	11	F	10	38	YES	3	NO	YES	NO	NO	NO	NO	NA	wellnourished	NA	YES	NO	NO	NO	NA	NA	NA	NA	NA	NA	NA	NA	NA	NA	NA	NA	NA	NA	NA	NA	NA	NA
2023-04-06	265	rural	36	M	11	38.9	YES	2	NO	NO	NO	NO	NO	NO	NA	wellnourished	NO	NO	NO	NO	NO	NA	NA	NA	NA	NA	NA	NA	NA	NA	NA	NA	NA	NA	NA	NA	NA	NA	NA
2023-04-06	266	rural	18	M	11	38.2	YES	2	NO	YES	YES	NO	NO	NO	NA	wellnourished	NO	YES	YES	gram negative rod	klebsiella pneumoniae	sensitive	sensitive	NA	NA	intermediate	NA	NA	sensitive	resistant	resistant	sensitive	resistant	sensitive	sensitive	sensitive	sensitive	sensitive	NO
2023-04-06	267	rural	24	F	12	38	YES	3	NO	NO	NO	NO	NO	NO	NA	wellnourished	NA	NO	NO	NO	NO	NA	NA	NA	NA	NA	NA	NA	NA	NA	NA	NA	NA	NA	NA	NA	NA	NA	NA
2023-04-06	268	rural	44	F	14	38	YES	2	NO	NO	NO	YES	NO	NO	NA	wellnourished	NA	NO	NO	NO	NO	NA	NA	NA	NA	NA	NA	NA	NA	NA	NA	NA	NA	NA	NA	NA	NA	NA	NA
2023-04-06	269	rural	20	F	10	38	YES	2	NO	NO	NO	NO	NO	NO	NA	wellnourished	NA	YES	NO	NO	NO	NA	NA	NA	NA	NA	NA	NA	NA	NA	NA	NA	NA	NA	NA	NA	NA	NA	NA
2023-04-06	270	rural	9	M	8.1	38	YES	1	NO	YES	YES	NO	NO	NO	NA	wellnourished	NO	YES	YES	gram negative rod	Morganella Morganii	sensitive	sensitive	NA	NA	sensitive	NA	NA	sensitive	resistant	resistant	sensitive	sensitive	sensitive	sensitive	sensitive	sensitive	sensitive	NO
2023-04-06	271	rural	31	M	10.5	38	YES	2	NO	YES	YES	YES	NO	NO	NA	wellnourished	NO	YES	NO	NO	NO	NA	NA	NA	NA	NA	NA	NA	NA	NA	NA	NA	NA	NA	NA	NA	NA	NA	NA
2023-04-06	272	rural	36	M	15	38	YES	3	NO	NO	NO	NO	NO	NO	NA	wellnourished	NO	NO	NO	NO	NO	NA	NA	NA	NA	NA	NA	NA	NA	NA	NA	NA	NA	NA	NA	NA	NA	NA	NA
2023-04-06	273	rural	12	M	8.1	38	YES	3	NO	NO	NO	NO	NO	NO	NA	wellnourished	NO	YES	NO	NO	NO	NA	NA	NA	NA	NA	NA	NA	NA	NA	NA	NA	NA	NA	NA	NA	NA	NA	NA
2023-04-06	274	rural	21	F	13	38.1	YES	2	NO	YES	NO	NO	NO	NO	NA	wellnourished	NA	YES	NO	NO	NO	NA	NA	NA	NA	NA	NA	NA	NA	NA	NA	NA	NA	NA	NA	NA	NA	NA	NA
2023-04-06	275	rural	48	F	17	38.2	YES	3	YES	NO	YES	NO	NO	NO	NA	wellnourished	NA	NO	NO	NO	NO	NA	NA	NA	NA	NA	NA	NA	NA	NA	NA	NA	NA	NA	NA	NA	NA	NA	NA
2023-04-06	276	Urban	24	M	10	38	YES	4	NO	NO	NO	NO	NO	NO	NA	wellnourished	YES	NO	NO	NO	NO	NA	NA	NA	NA	NA	NA	NA	NA	NA	NA	NA	NA	NA	NA	NA	NA	NA	NA
2023-04-06	277	rural	48	F	17	38.2	YES	3	NO	NO	NO	NO	NO	NO	NA	wellnourished	NA	NO	NO	NO	NO	NA	NA	NA	NA	NA	NA	NA	NA	NA	NA	NA	NA	NA	NA	NA	NA	NA	NA
2023-04-06	278	rural	19	M	10	38.1	YES	2	NO	NO	NO	NO	NO	NO	NA	wellnourished	NO	YES	NO	NO	NO	NA	NA	NA	NA	NA	NA	NA	NA	NA	NA	NA	NA	NA	NA	NA	NA	NA	NA
2023-04-06	279	rural	48	M	20	38.1	YES	2	NO	NO	NO	NO	NO	NO	NA	wellnourished	NO	NO	NO	NO	NO	NA	NA	NA	NA	NA	NA	NA	NA	NA	NA	NA	NA	NA	NA	NA	NA	NA	NA
2023-04-06	280	rural	24	F	12	38.2	YES	1	NO	NO	NO	NO	NO	NO	NA	wellnourished	NA	NO	NO	NO	NO	NA	NA	NA	NA	NA	NA	NA	NA	NA	NA	NA	NA	NA	NA	NA	NA	NA	NA
2023-04-06	281	rural	12	F	9	38	YES	1	NO	NO	NO	NO	NO	NO	NA	wellnourished	NA	YES	NO	NO	NO	NA	NA	NA	NA	NA	NA	NA	NA	NA	NA	NA	NA	NA	NA	NA	NA	NA	NA
2023-04-06	283	rural	23	F	12.5	38.2	YES	2	NO	NO	NO	NO	NO	NO	NA	wellnourished	NA	YES	NO	NO	NO	NA	NA	NA	NA	NA	NA	NA	NA	NA	NA	NA	NA	NA	NA	NA	NA	NA	NA
2023-04-06	284	rural	12	M	8	38	YES	2	NO	NO	NO	YES	NO	NO	NA	wellnourished	NO	YES	NO	NO	NO	NA	NA	NA	NA	NA	NA	NA	NA	NA	NA	NA	NA	NA	NA	NA	NA	NA	NA
2023-04-06	285	Urban	36	F	15	38	YES	2	NO	NO	NO	NO	NO	NO	NA	wellnourished	NA	NO	NO	NO	NO	NA	NA	NA	NA	NA	NA	NA	NA	NA	NA	NA	NA	NA	NA	NA	NA	NA	NA
2023-04-06	286	rural	24	F	12	38.1	YES	1	NO	NO	NO	NO	NO	NO	NA	wellnourished	NA	NO	NO	NO	NO	NA	NA	NA	NA	NA	NA	NA	NA	NA	NA	NA	NA	NA	NA	NA	NA	NA	NA
2023-04-06	287	rural	30	F	14	38	YES	7	NO	NO	YES	NO	NO	NO	NA	wellnourished	NA	NO	NO	NO	NO	NA	NA	NA	NA	NA	NA	NA	NA	NA	NA	NA	NA	NA	NA	NA	NA	NA	NA
2023-04-07	288	rural	20	F	11	38	YES	2	NO	NO	YES	NO	NO	NO	NA	wellnourished	NA	YES	YES	gram negative rod	klebsiella pneumoniae	sensitive	sensitive	NA	NA	sensitive	NA	NA	sensitive	resistant	resistant	sensitive	intermediate	resistant	resistant	resistant	sensitive	resistant	YES
2023-04-07	289	rural	24	F	13	38	YES	3	NO	YES	YES	NO	NO	NO	NA	wellnourished	NA	NO	NO	NO	NO	NA	NA	NA	NA	NA	NA	NA	NA	NA	NA	NA	NA	NA	NA	NA	NA	NA	NA
2023-04-07	290	rural	29	F	10	38	YES	2	NO	YES	YES	NO	NO	NO	NA	wellnourished	NA	NO	NO	NO	NO	NA	NA	NA	NA	NA	NA	NA	NA	NA	NA	NA	NA	NA	NA	NA	NA	NA	NA
2023-04-07	291	rural	10	M	10.8	38	YES	3	NO	NO	NO	NO	NO	NO	NA	wellnourished	NO	YES	NO	NO	NO	NA	NA	NA	NA	NA	NA	NA	NA	NA	NA	NA	NA	NA	NA	NA	NA	NA	NA
2023-04-07	292	rural	20	F	10	38	YES	3	NO	YES	NO	NO	NO	NO	NA	wellnourished	NA	YES	YES	gram negative rod	Enterobacter cloacae	sensitive	sensitive	NA	NA	intermediate	NA	NA	sensitive	resistant	resistant	sensitive	intermediate	sensitive	sensitive	intermediate	sensitive	sensitive	NO
2023-04-07	293	rural	9	F	9.4	38	YES	3	YES	NO	NO	NO	NO	NO	NA	wellnourished	NA	YES	YES	gram negative rod	E.coli	sensitive	sensitive	NA	NA	resistant	NA	NA	sensitive	resistant	resistant	sensitive	resistant	sensitive	sensitive	intermediate	sensitive	intermediate	NO
2023-04-07	294	rural	30	M	15.2	38	YES	3	NO	NO	YES	NO	NO	NO	NA	wellnourished	NO	NO	NO	NO	NO	NA	NA	NA	NA	NA	NA	NA	NA	NA	NA	NA	NA	NA	NA	NA	NA	NA	NA
2023-04-07	295	rural	23	M	13	38	YES	2	NO	YES	NO	NO	NO	NO	NA	wellnourished	NO	YES	NO	NO	NO	NA	NA	NA	NA	NA	NA	NA	NA	NA	NA	NA	NA	NA	NA	NA	NA	NA	NA
2023-04-07	296	rural	14	M	10	38	YES	2	NO	NO	NO	NO	NO	NO	NA	wellnourished	NO	YES	NO	NO	NO	NA	NA	NA	NA	NA	NA	NA	NA	NA	NA	NA	NA	NA	NA	NA	NA	NA	NA
2023-04-07	297	rural	11	F	9	38	YES	3	NO	NO	NO	NO	NO	NO	NA	wellnourished	NA	YES	YES	gram negative rod	P.aerogenosa	sensitive	sensitive	NA	NA	NA	NA	NA	sensitive	NA	resistant	sensitive	NA	sensitive	sensitive	sensitive	sensitive	sensitive	NO
2023-04-07	298	rural	24	M	13	38.8	YES	7	NO	YES	NO	NO	NO	NO	NA	wellnourished	YES	NO	NO	NO	NO	NA	NA	NA	NA	NA	NA	NA	NA	NA	NA	NA	NA	NA	NA	NA	NA	NA	NA
2023-04-07	299	rural	12	M	8	38	YES	12	YES	NO	NO	NO	NO	NO	NA	wellnourished	NO	YES	YES	gram negative rod	Enterobacter cloacae	sensitive	sensitive	NA	NA	sensitive	NA	NA	sensitive	resistant	resistant	sensitive	sensitive	sensitive	sensitive	intermediate	sensitive	sensitive	NO
2023-04-07	300	rural	36	F	14	38	YES	10	NO	NO	NO	NO	NO	NO	NA	wellnourished	NA	NO	YES	gram negative rod	P.aerogenosa	sensitive	sensitive	NA	NA	NA	NA	NA	sensitive	NA	resistant	sensitive	NA	sensitive	intermediate	intermediate	sensitive	sensitive	NO
2023-04-07	301	rural	12	F	9.8	38.2	YES	2	NO	NO	NO	NO	NO	NO	NA	wellnourished	NA	YES	NO	NO	NO	NA	NA	NA	NA	NA	NA	NA	NA	NA	NA	NA	NA	NA	NA	NA	NA	NA	NA
2023-04-07	302	rural	48	M	20	38	YES	7	NO	NO	NO	NO	NO	NO	NA	wellnourished	YES	NO	NO	NO	NO	NA	NA	NA	NA	NA	NA	NA	NA	NA	NA	NA	NA	NA	NA	NA	NA	NA	NA
2023-04-07	303	rural	36	M	14	38	YES	4	NO	NO	NO	NO	NO	NO	NA	wellnourished	YES	NO	NO	NO	NO	NA	NA	NA	NA	NA	NA	NA	NA	NA	NA	NA	NA	NA	NA	NA	NA	NA	NA
2023-04-10	304	rural	16	F	10.8	38.2	YES	3	NO	NO	NO	NO	NO	NO	NA	wellnourished	NA	YES	NO	NO	NO	NA	NA	NA	NA	NA	NA	NA	NA	NA	NA	NA	NA	NA	NA	NA	NA	NA	NA
2023-04-10	305	rural	36	M	13	38	YES	3	NO	NO	YES	YES	NO	NO	NA	wellnourished	NO	NO	NO	NO	NO	NA	NA	NA	NA	NA	NA	NA	NA	NA	NA	NA	NA	NA	NA	NA	NA	NA	NA
2023-04-10	306	rural	36	F	10.5	38	YES	30	YES	NO	NO	YES	NO	NO	NA	wellnourished	NA	NO	NO	NO	NO	NA	NA	NA	NA	NA	NA	NA	NA	NA	NA	NA	NA	NA	NA	NA	NA	NA	NA
2023-04-10	307	rural	17	F	9	38	YES	2	NO	NO	NO	YES	NO	NO	NA	wellnourished	NA	YES	NO	NO	NO	NA	NA	NA	NA	NA	NA	NA	NA	NA	NA	NA	NA	NA	NA	NA	NA	NA	NA
2023-04-10	308	rural	7	M	8.9	39	YES	3	NO	NO	NO	NO	NO	NO	NA	wellnourished	NO	YES	NO	NO	NO	NA	NA	NA	NA	NA	NA	NA	NA	NA	NA	NA	NA	NA	NA	NA	NA	NA	NA
2023-04-10	309	rural	20	M	8.5	38	YES	1	NO	NO	NO	NO	NO	NO	NA	wellnourished	NO	YES	NO	NO	NO	NA	NA	NA	NA	NA	NA	NA	NA	NA	NA	NA	NA	NA	NA	NA	NA	NA	NA
2023-04-11	310	rural	12	M	10.9	38	YES	4	NO	NO	NO	YES	NO	NO	NA	wellnourished	NO	YES	NO	NO	NO	NA	NA	NA	NA	NA	NA	NA	NA	NA	NA	NA	NA	NA	NA	NA	NA	NA	NA
2023-04-11	311	rural	11	M	7.5	39	YES	1	NO	YES	YES	YES	NO	NO	NA	wellnourished	NO	YES	YES	gram negative rod	Morganella Morganii	sensitive	sensitive	NA	NA	sensitive	NA	NA	sensitive	sensitive	sensitive	sensitive	sensitive	sensitive	sensitive	sensitive	sensitive	sensitive	NO
2023-04-11	312	rural	3	M	5.6	39	YES	1	NO	NO	NO	NO	NO	NO	NA	wellnourished	NO	YES	NO	NO	NO	NA	NA	NA	NA	NA	NA	NA	NA	NA	NA	NA	NA	NA	NA	NA	NA	NA	NA
2023-04-11	313	rural	42	F	15.2	38	YES	3	NO	NO	NO	NO	NO	NO	NA	wellnourished	NA	NO	NO	NO	NO	NA	NA	NA	NA	NA	NA	NA	NA	NA	NA	NA	NA	NA	NA	NA	NA	NA	NA
2023-04-11	314	rural	7	F	9	38.1	YES	3	YES	NO	YES	NO	NO	NO	NA	wellnourished	NA	YES	NO	NO	NO	NA	NA	NA	NA	NA	NA	NA	NA	NA	NA	NA	NA	NA	NA	NA	NA	NA	NA
2023-04-11	315	rural	24	M	10.6	38	YES	3	NO	NO	YES	NO	NO	NO	NA	wellnourished	NO	NO	YES	Gram positive cocci in cluster	S.Aureus	sensitive	sensitive	resistant	resistant	sensitive	resistant	YES	NA	NA	sensitive	NA	NA	NA	NA	NA	NA	NA	NA
2023-04-11	316	rural	15	F	6.1	38	YES	3	NO	NO	YES	YES	NO	NO	NA	malnourished	NA	YES	YES	gram negative rod	E.coli	sensitive	sensitive	NA	NA	sensitive	NA	NA	sensitive	sensitive	sensitive	sensitive	sensitive	sensitive	sensitive	sensitive	sensitive	sensitive	NO
2023-04-11	317	rural	12	F	9.4	39	YES	1	NO	NO	YES	NO	NO	NO	NA	wellnourished	NA	YES	YES	gram negative rod	E.coli	sensitive	sensitive	NA	NA	sensitive	NA	NA	sensitive	intermediate	sensitive	sensitive	sensitive	sensitive	sensitive	sensitive	sensitive	sensitive	NO
2023-04-11	318	rural	6	F	9	38	YES	2	NO	NO	NO	NO	NO	NO	NA	wellnourished	NA	YES	NO	NO	NO	NA	NA	NA	NA	NA	NA	NA	NA	NA	NA	NA	NA	NA	NA	NA	NA	NA	NA
2023-04-11	319	rural	36	M	13	38.2	YES	5	NO	NO	NO	NO	NO	NO	NA	wellnourished	NO	NO	NO	NO	NO	NA	NA	NA	NA	NA	NA	NA	NA	NA	NA	NA	NA	NA	NA	NA	NA	NA	NA
2023-04-11	320	rural	48	M	19	38	YES	1	NO	NO	NO	NO	NO	NO	NA	wellnourished	YES	NO	NO	NO	NO	NA	NA	NA	NA	NA	NA	NA	NA	NA	NA	NA	NA	NA	NA	NA	NA	NA	NA
2023-04-11	321	rural	48	F	19.5	38.1	YES	5	NO	NO	NO	NO	NO	NO	NA	wellnourished	NA	NO	NO	NO	NO	NA	NA	NA	NA	NA	NA	NA	NA	NA	NA	NA	NA	NA	NA	NA	NA	NA	NA
2023-04-11	322	rural	48	M	18	38	YES	7	NO	NO	YES	NO	NO	NO	NA	wellnourished	YES	NO	NO	NO	NO	NA	NA	NA	NA	NA	NA	NA	NA	NA	NA	NA	NA	NA	NA	NA	NA	NA	NA
2023-04-11	323	rural	36	F	13	38.2	YES	7	NO	YES	YES	YES	NO	NO	NA	wellnourished	NA	NO	YES	gram negative rod	E.coli	sensitive	sensitive	NA	NA	sensitive	NA	NA	sensitive	sensitive	sensitive	sensitive	sensitive	sensitive	sensitive	sensitive	sensitive	sensitive	NO
2023-04-11	324	rural	4	M	7.2	38	YES	1	NO	NO	NO	NO	NO	NO	NA	wellnourished	NO	YES	NO	NO	NO	NA	NA	NA	NA	NA	NA	NA	NA	NA	NA	NA	NA	NA	NA	NA	NA	NA	NA
2023-04-11	325	rural	9	M	8	38	YES	1	NO	NO	NO	NO	NO	NO	NA	wellnourished	NO	YES	NO	NO	NO	NA	NA	NA	NA	NA	NA	NA	NA	NA	NA	NA	NA	NA	NA	NA	NA	NA	NA
2023-04-11	326	Urban	24	M	11.5	38	YES	2	NO	NO	NO	NO	NO	NO	NA	wellnourished	NO	NO	NO	NO	NO	NA	NA	NA	NA	NA	NA	NA	NA	NA	NA	NA	NA	NA	NA	NA	NA	NA	NA
2023-04-11	327	rural	36	M	14	38	YES	2	NO	NO	YES	NO	NO	NO	NA	wellnourished	NO	NO	NO	NO	NO	NA	NA	NA	NA	NA	NA	NA	NA	NA	NA	NA	NA	NA	NA	NA	NA	NA	NA
2023-04-11	328	rural	8	M	8.3	38	YES	2	NO	YES	YES	NO	NO	NO	NA	wellnourished	NO	YES	YES	gram negative rod	Acinetobacter spp	sensitive	sensitive	NA	NA	sensitive	NA	NA	sensitive	sensitive	sensitive	sensitive	sensitive	sensitive	intermediate	sensitive	sensitive	sensitive	NO
2023-04-11	329	rural	24	M	11	38.5	YES	3	NO	NO	YES	NO	NO	NO	NA	wellnourished	NO	YES	YES	gram negative rod	klebsiella pneumoniae	resistant	resistant	NA	NA	sensitive	NA	NA	resistant	intermediate	sensitive	resistant	resistant	sensitive	resistant	intermediate	sensitive	resistant	YES
2023-04-11	330	rural	20	M	11	38	YES	2	NO	NO	NO	NO	NO	NO	NA	wellnourished	NO	YES	NO	NO	NO	NA	NA	NA	NA	NA	NA	NA	NA	NA	NA	NA	NA	NA	NA	NA	NA	NA	NA
2023-04-11	331	rural	18	F	12	38.1	YES	3	NO	NO	NO	NO	NO	NO	NA	wellnourished	NA	YES	NO	NO	NO	NA	NA	NA	NA	NA	NA	NA	NA	NA	NA	NA	NA	NA	NA	NA	NA	NA	NA
2023-04-11	332	rural	16	F	8	38	YES	2	NO	NO	NO	NO	NO	NO	NA	wellnourished	NA	YES	NO	NO	NO	NA	NA	NA	NA	NA	NA	NA	NA	NA	NA	NA	NA	NA	NA	NA	NA	NA	NA
2023-04-11	333	rural	19	F	11.3	38	YES	1	NO	NO	NO	YES	NO	NO	NA	wellnourished	NA	YES	NO	NO	NO	NA	NA	NA	NA	NA	NA	NA	NA	NA	NA	NA	NA	NA	NA	NA	NA	NA	NA
2023-04-11	334	rural	12	M	14.3	38	YES	7	YES	NO	NO	NO	NO	NO	NA	wellnourished	NO	YES	NO	NO	NO	NA	NA	NA	NA	NA	NA	NA	NA	NA	NA	NA	NA	NA	NA	NA	NA	NA	NA
2023-04-11	335	Urban	24	F	12.6	38.2	YES	1	NO	NO	NO	NO	NO	NO	NA	wellnourished	NA	NO	NO	NO	NO	NA	NA	NA	NA	NA	NA	NA	NA	NA	NA	NA	NA	NA	NA	NA	NA	NA	NA
2023-04-11	336	Urban	40	M	15	38.1	YES	3	NO	NO	YES	NO	NO	NO	NA	wellnourished	YES	NO	NO	NO	NO	NA	NA	NA	NA	NA	NA	NA	NA	NA	NA	NA	NA	NA	NA	NA	NA	NA	NA
2023-04-12	337	rural	5	F	7.2	38	YES	2	NO	NO	YES	NO	NO	NO	NA	wellnourished	NA	YES	NO	NO	NO	NA	NA	NA	NA	NA	NA	NA	NA	NA	NA	NA	NA	NA	NA	NA	NA	NA	NA
2023-04-12	338	rural	18	F	10.6	38	YES	2	NO	NO	NO	NO	NO	NO	NA	wellnourished	NA	YES	NO	NO	NO	NA	NA	NA	NA	NA	NA	NA	NA	NA	NA	NA	NA	NA	NA	NA	NA	NA	NA
2023-04-12	339	rural	18	F	9.8	38.2	YES	1	NO	NO	NO	NO	NO	NO	NA	wellnourished	NA	YES	NO	NO	NO	NA	NA	NA	NA	NA	NA	NA	NA	NA	NA	NA	NA	NA	NA	NA	NA	NA	NA
2023-04-12	340	rural	8	M	9.8	38	YES	7	NO	NO	NO	NO	NO	NO	NA	wellnourished	NO	YES	YES	gram negative rod	klebsiella pneumoniae	sensitive	sensitive	NA	NA	resistant	NA	NA	intermediate	intermediate	sensitive	sensitive	intermediate	sensitive	sensitive	sensitive	sensitive	sensitive	NO
2023-04-12	341	rural	55	F	21	39	YES	3	NO	YES	YES	YES	NO	NO	NA	wellnourished	NA	NO	YES	Gram positive cocci in cluster	S.Aureus	sensitive	sensitive	resistant	resistant	resistant	resistant	YES	NA	NA	Sensitive	NA	NA	NA	NA	NA	NA	NA	NA
2023-04-12	342	rural	55	M	19.3	39	YES	14	NO	NO	NO	NO	NO	NO	NA	wellnourished	NO	NO	YES	Gram positive cocci in cluster	S.Aureus	sensitive	sensitive	sensitive	resistant	sensitive	sensitive	NO	NA	NA	Sensitive	NA	NA	NA	NA	NA	NA	NA	NA
2023-04-12	343	rural	6	M	9.5	38	YES	1	NO	NO	NO	YES	NO	NO	NA	wellnourished	YES	YES	NO	NO	NO	NA	NA	NA	NA	NA	NA	NA	NA	NA	NA	NA	NA	NA	NA	NA	NA	NA	NA
2023-04-12	344	rural	19	M	11.5	38	YES	2	NO	YES	YES	NO	YES	NO	NA	wellnourished	NO	YES	NO	NO	NO	NA	NA	NA	NA	NA	NA	NA	NA	NA	NA	NA	NA	NA	NA	NA	NA	NA	NA
2023-04-12	345	rural	24	F	10.5	38	YES	2	NO	NO	NO	NO	NO	NO	NA	wellnourished	NA	NO	NO	NO	NO	NA	NA	NA	NA	NA	NA	NA	NA	NA	NA	NA	NA	NA	NA	NA	NA	NA	NA
2023-04-12	346	rural	36	M	14	38	YES	3	NO	NO	NO	NO	NO	NO	NA	wellnourished	NO	YES	NO	NO	NO	NA	NA	NA	NA	NA	NA	NA	NA	NA	NA	NA	NA	NA	NA	NA	NA	NA	NA
2023-04-12	347	rural	56	M	19.5	39	YES	3	NO	YES	YES	NO	NO	NO	NA	wellnourished	YES	NO	NO	NO	NO	NA	NA	NA	NA	NA	NA	NA	NA	NA	NA	NA	NA	NA	NA	NA	NA	NA	NA
2023-04-13	348	rural	8	F	10.4	38	YES	7	NO	NO	NO	NO	NO	NO	NA	wellnourished	NA	YES	NO	NO	NO	NA	NA	NA	NA	NA	NA	NA	NA	NA	NA	NA	NA	NA	NA	NA	NA	NA	NA
2023-04-13	349	rural	24	F	15	38.5	YES	3	YES	NO	YES	NO	NO	NO	NA	wellnourished	NA	NO	YES	Gram positive cocci in cluster	S.Aureus	sensitive	sensitive	sensitive	resistant	resistant	resistant	YES	NA	NA	resistant	NA	NA	NA	NA	NA	NA	NA	NO
2023-04-13	350	rural	14	F	8	38	YES	2	NO	NO	NO	NO	NO	NO	NA	wellnourished	NA	YES	NO	NO	NO	NA	NA	NA	NA	NA	NA	NA	NA	NA	NA	NA	NA	NA	NA	NA	NA	NA	NA
2023-04-13	351	rural	4	M	8	38.2	YES	2	NO	NO	NO	NO	NO	NO	NA	wellnourished	NO	YES	NO	NO	NO	NA	NA	NA	NA	NA	NA	NA	NA	NA	NA	NA	NA	NA	NA	NA	NA	NA	NA
2023-04-13	352	rural	48	M	19.4	38.3	YES	2	NO	NO	NO	YES	NO	NO	NA	wellnourished	YES	NO	NO	NO	NO	NA	NA	NA	NA	NA	NA	NA	NA	NA	NA	NA	NA	NA	NA	NA	NA	NA	NA
2023-04-13	353	rural	24	M	11.2	39	YES	2	NO	NO	NO	YES	NO	NO	NA	wellnourished	NO	NO	NO	NO	NO	NA	NA	NA	NA	NA	NA	NA	NA	NA	NA	NA	NA	NA	NA	NA	NA	NA	NA
2023-04-13	354	rural	11	M	10	39	YES	1	NO	YES	YES	NO	NO	NO	NA	wellnourished	NO	YES	NO	NO	NO	NA	NA	NA	NA	NA	NA	NA	NA	NA	NA	NA	NA	NA	NA	NA	NA	NA	NA
2023-04-13	355	rural	6	F	7	38	YES	1	NO	NO	NO	NO	NO	NO	NA	wellnourished	NA	YES	NO	NO	NO	NA	NA	NA	NA	NA	NA	NA	NA	NA	NA	NA	NA	NA	NA	NA	NA	NA	NA
2023-04-13	356	rural	36	F	14	38	YES	7	YES	NO	NO	NO	NO	NO	NA	wellnourished	NA	NO	NO	NO	NO	NA	NA	NA	NA	NA	NA	NA	NA	NA	NA	NA	NA	NA	NA	NA	NA	NA	NA
2023-04-14	357	rural	54	F	19	38	YES	3	NO	NO	YES	NO	NO	NO	NA	wellnourished	NA	NO	NO	NO	NO	NA	NA	NA	NA	NA	NA	NA	NA	NA	NA	NA	NA	NA	NA	NA	NA	NA	NA
2023-04-14	358	Urban	36	M	15	38	YES	1	NO	NO	NO	NO	NO	NO	NA	wellnourished	YES	NO	NO	NO	NO	NA	NA	NA	NA	NA	NA	NA	NA	NA	NA	NA	NA	NA	NA	NA	NA	NA	NA
2023-04-14	359	rural	25	M	12	38	YES	2	NO	YES	NO	NO	NO	NO	NA	wellnourished	NO	NO	NO	NO	NO	NA	NA	NA	NA	NA	NA	NA	NA	NA	NA	NA	NA	NA	NA	NA	NA	NA	NA
2023-04-14	360	rural	18	F	12	39.1	YES	2	NO	NO	NO	NO	NO	NO	NA	wellnourished	NA	YES	NO	NO	NO	NA	NA	NA	NA	NA	NA	NA	NA	NA	NA	NA	NA	NA	NA	NA	NA	NA	NA
2023-04-14	361	rural	20	F	13	38.7	YES	2	NO	NO	YES	YES	NO	NO	NA	wellnourished	NA	YES	NO	NO	NO	NA	NA	NA	NA	NA	NA	NA	NA	NA	NA	NA	NA	NA	NA	NA	NA	NA	NA
2023-04-14	362	rural	12	M	10.3	38	YES	1	NO	NO	NO	NO	NO	NO	NA	wellnourished	NO	YES	NO	NO	NO	NA	NA	NA	NA	NA	NA	NA	NA	NA	NA	NA	NA	NA	NA	NA	NA	NA	NA
2023-04-14	363	rural	15	M	11.5	38	YES	2	NO	NO	NO	NO	NO	NO	NA	wellnourished	NO	YES	NO	NO	NO	NA	NA	NA	NA	NA	NA	NA	NA	NA	NA	NA	NA	NA	NA	NA	NA	NA	NA
2023-04-14	364	rural	9	M	8	38.1	YES	2	NO	NO	NO	NO	NO	NO	NA	wellnourished	NO	YES	YES	gram negative rod	E.coli	sensitive	sensitive	NA	NA	sensitive	NA	NA	sensitive	resistant	resistant	sensitive	sensitive	sensitive	sensitive	sensitive	sensitive	sensitive	NO
2023-04-14	365	rural	20	M	15.3	38	YES	2	NO	NO	NO	NO	NO	NO	NA	wellnourished	NO	YES	NO	NO	NO	NA	NA	NA	NA	NA	NA	NA	NA	NA	NA	NA	NA	NA	NA	NA	NA	NA	NA
2023-04-14	366	rural	24	F	13	38.2	YES	2	NO	NO	NO	NO	NO	NO	NA	wellnourished	NA	NO	NO	NO	NO	NA	NA	NA	NA	NA	NA	NA	NA	NA	NA	NA	NA	NA	NA	NA	NA	NA	NA
2023-04-14	367	rural	12	F	10.3	38	YES	7	NO	YES	YES	YES	NO	NO	NA	wellnourished	NA	YES	YES	gram negative rod	E.coli	sensitive	sensitive	NA	NA	resistant	NA	NA	sensitive	resistant	resistant	sensitive	sensitive	sensitive	sensitive	sensitive	sensitive	sensitive	NO
2023-04-14	368	rural	12	F	7	38	YES	3	NO	NO	YES	NO	NO	NO	NA	wellnourished	NA	YES	NO	NO	NO	NA	NA	NA	NA	NA	NA	NA	NA	NA	NA	NA	NA	NA	NA	NA	NA	NA	NA
2023-04-14	369	Urban	24	M	10.1	38	YES	2	NO	NO	NO	NO	NO	NO	NA	wellnourished	NO	NO	NO	NO	NO	NA	NA	NA	NA	NA	NA	NA	NA	NA	NA	NA	NA	NA	NA	NA	NA	NA	NA
